# Supplementary material for: An ultra-high density SNP-based linkage map for enhancing the pikeperch (Sander lucioperca) genome assembly to chromosome-scale
Source: Sci Rep. 2020 Dec 18;10:22335. doi: 10.1038/s41598-020-79358-z (PMC7749136; doi:10.1038/s41598-020-79358-z)
Supplement: Supplementary file 3 — Supplementary Information 3. [file 41598_2020_79358_MOESM3_ESM.xlsx]

## Sheet: SupplementaryTableS1
LG	Marker	Female Position (cM)	Male Position (cM)	Sex-Averaged Position (cM)	NCBI Reference Sequence
1	scaf491_102714	0	0	0	NW_022173158.1
1	scaf325_13200	0	0	0	NW_022172974.1
1	scaf325_39401	0	0	0	NW_022172974.1
1	scaf491_99935	0.4	0	0.2	NW_022173158.1
1	scaf491_100089	0.4	0	0.2	NW_022173158.1
1	scaf625_24671	0.4	0	0.2	NW_022173307.1
1	scaf318_226150	0.4	2	1.19	NW_022172966.1
1	scaf325_165674	0.695	2.72	1.696	NW_022172974.1
1	scaf325_165675	0.695	2.72	1.696	NW_022172974.1
1	scaf491_99852	0.695	2.996	1.834	NW_022173158.1
1	scaf715_30066	0.695	2.996	1.834	NW_022173407.1
1	scaf325_165678	0.695	2.996	1.834	NW_022172974.1
1	scaf325_323960	0.695	3.829	2.249	NW_022172974.1
1	scaf325_71513	0.695	4.106	2.387	NW_022172974.1
1	scaf336_259073	0.695	4.106	2.387	NW_022172986.1
1	scaf522_38305	0.695	4.106	2.387	NW_022173193.1
1	scaf336_208802	0.695	4.106	2.387	NW_022172986.1
1	scaf336_74160	0.695	4.106	2.387	NW_022172986.1
1	scaf318_211669	0.695	4.106	2.387	NW_022172966.1
1	scaf522_21478	0.695	4.106	2.387	NW_022173193.1
1	scaf336_297336	0.695	4.106	2.387	NW_022172986.1
1	scaf318_7976	0.695	4.106	2.387	NW_022172966.1
1	scaf336_285779	0.695	4.106	2.387	NW_022172986.1
1	scaf499_81883	0.695	4.106	2.387	NW_022173166.1
1	scaf336_281140	0.695	4.106	2.387	NW_022172986.1
1	scaf522_28760	0.695	4.106	2.387	NW_022173193.1
1	scaf384_16219	0.695	4.106	2.387	NW_022173039.1
1	scaf522_27045	0.695	4.106	2.387	NW_022173193.1
1	scaf336_286112	0.695	4.106	2.387	NW_022172986.1
1	scaf336_293522	0.695	4.106	2.387	NW_022172986.1
1	scaf499_104739	0.695	4.106	2.387	NW_022173166.1
1	scaf499_104766	0.695	4.106	2.387	NW_022173166.1
1	scaf522_38007	0.695	4.106	2.387	NW_022173193.1
1	scaf522_27146	0.695	4.106	2.387	NW_022173193.1
1	scaf625_9432	0.695	4.106	2.387	NW_022173307.1
1	scaf522_67912	0.695	4.106	2.387	NW_022173193.1
1	scaf336_285785	0.695	4.106	2.387	NW_022172986.1
1	scaf499_100966	0.695	4.106	2.387	NW_022173166.1
1	scaf336_287681	0.695	4.106	2.387	NW_022172986.1
1	scaf336_300569	0.695	4.106	2.387	NW_022172986.1
1	scaf384_17436	0.695	4.106	2.387	NW_022173039.1
1	scaf336_145072	0.695	4.106	2.387	NW_022172986.1
1	scaf336_288572	0.695	4.106	2.387	NW_022172986.1
1	scaf336_301764	0.695	4.106	2.387	NW_022172986.1
1	scaf499_89384	0.695	4.106	2.387	NW_022173166.1
1	scaf325_48616	0.695	4.106	2.387	NW_022172974.1
1	scaf336_299995	0.695	4.106	2.387	NW_022172986.1
1	scaf625_20056	0.695	4.106	2.387	NW_022173307.1
1	scaf325_298122	0.695	4.106	2.387	NW_022172974.1
1	scaf522_28434	0.695	4.106	2.387	NW_022173193.1
1	scaf625_22988	0.695	4.106	2.387	NW_022173307.1
1	scaf499_89168	0.695	4.106	2.387	NW_022173166.1
1	scaf522_25214	0.695	4.106	2.387	NW_022173193.1
1	scaf336_288569	0.695	4.106	2.387	NW_022172986.1
1	scaf989_1202	0.695	4.106	2.387	NW_022173709.1
1	scaf522_38029	0.695	4.106	2.387	NW_022173193.1
1	scaf522_38013	0.695	4.106	2.387	NW_022173193.1
1	scaf499_82002	0.695	4.106	2.387	NW_022173166.1
1	scaf522_31879	0.695	4.106	2.387	NW_022173193.1
1	scaf336_288403	0.695	4.106	2.387	NW_022172986.1
1	scaf325_32598	0.695	4.106	2.387	NW_022172974.1
1	scaf522_81445	0.695	4.106	2.387	NW_022173193.1
1	scaf499_82458	0.695	4.106	2.387	NW_022173166.1
1	scaf625_27474	0.695	4.106	2.387	NW_022173307.1
1	scaf499_89393	0.695	4.106	2.387	NW_022173166.1
1	scaf625_27806	0.695	4.106	2.387	NW_022173307.1
1	scaf336_300745	0.695	4.106	2.387	NW_022172986.1
1	scaf522_37805	0.695	4.106	2.387	NW_022173193.1
1	scaf522_16080	0.695	4.106	2.387	NW_022173193.1
1	scaf522_15702	0.695	4.106	2.387	NW_022173193.1
1	scaf499_81275	0.695	4.106	2.387	NW_022173166.1
1	scaf336_259004	0.695	4.106	2.387	NW_022172986.1
1	scaf625_26771	0.695	4.106	2.387	NW_022173307.1
1	scaf499_89166	0.695	4.106	2.387	NW_022173166.1
1	scaf384_18810	0.695	4.106	2.387	NW_022173039.1
1	scaf491_100802	0.695	4.106	2.387	NW_022173158.1
1	scaf336_120669	0.695	4.106	2.387	NW_022172986.1
1	scaf625_27629	0.695	4.106	2.387	NW_022173307.1
1	scaf336_303634	0.695	4.106	2.387	NW_022172986.1
1	scaf336_282219	0.695	4.106	2.387	NW_022172986.1
1	scaf522_18244	0.695	4.106	2.387	NW_022173193.1
1	scaf522_37970	0.695	4.106	2.387	NW_022173193.1
1	scaf522_28683	0.695	4.106	2.387	NW_022173193.1
1	scaf336_225125	0.695	4.106	2.387	NW_022172986.1
1	scaf325_71350	0.695	4.106	2.387	NW_022172974.1
1	scaf325_117789	0.695	4.106	2.387	NW_022172974.1
1	scaf336_286561	0.695	4.106	2.387	NW_022172986.1
1	scaf491_88697	0.695	4.106	2.387	NW_022173158.1
1	scaf384_38342	0.695	4.106	2.387	NW_022173039.1
1	scaf325_323703	0.695	4.106	2.387	NW_022172974.1
1	scaf625_6750	0.695	4.106	2.387	NW_022173307.1
1	scaf522_64140	0.695	4.106	2.387	NW_022173193.1
1	scaf989_2192	0.695	4.106	2.387	NW_022173709.1
1	scaf336_299994	0.695	4.106	2.387	NW_022172986.1
1	scaf522_35533	0.695	4.106	2.387	NW_022173193.1
1	scaf522_21531	0.695	4.106	2.387	NW_022173193.1
1	scaf625_10493	0.695	4.106	2.387	NW_022173307.1
1	scaf625_28105	0.695	4.106	2.387	NW_022173307.1
1	scaf384_120170	0.695	4.106	2.387	NW_022173039.1
1	scaf522_37556	0.695	4.106	2.387	NW_022173193.1
1	scaf325_196247	0.695	4.106	2.387	NW_022172974.1
1	scaf625_17911	0.695	4.106	2.387	NW_022173307.1
1	scaf625_687	0.695	4.106	2.387	NW_022173307.1
1	scaf989_1200	0.695	4.106	2.387	NW_022173709.1
1	scaf499_104761	0.695	4.106	2.387	NW_022173166.1
1	scaf384_143033	0.695	4.106	2.387	NW_022173039.1
1	scaf708_27487	0.695	4.106	2.387	NW_022173399.1
1	scaf491_100395	0.695	4.106	2.387	NW_022173158.1
1	scaf325_6417	0.695	4.106	2.387	NW_022172974.1
1	scaf491_42876	0.695	4.106	2.387	NW_022173158.1
1	scaf522_92434	0.695	4.106	2.387	NW_022173193.1
1	scaf325_200947	0.695	4.106	2.387	NW_022172974.1
1	scaf522_83136	0.695	4.106	2.387	NW_022173193.1
1	scaf325_121535	0.695	4.106	2.387	NW_022172974.1
1	scaf336_271024	0.695	4.106	2.387	NW_022172986.1
1	scaf325_28990	0.695	4.106	2.387	NW_022172974.1
1	scaf491_86290	0.695	4.106	2.387	NW_022173158.1
1	scaf522_52672	0.695	4.106	2.387	NW_022173193.1
1	scaf635_27176	0.695	4.106	2.387	NW_022173318.1
1	scaf491_81095	0.695	4.106	2.387	NW_022173158.1
1	scaf325_199966	0.695	4.106	2.387	NW_022172974.1
1	scaf384_20848	0.695	4.106	2.387	NW_022173039.1
1	scaf491_52697	0.695	4.106	2.387	NW_022173158.1
1	scaf325_81330	0.695	4.106	2.387	NW_022172974.1
1	scaf491_99836	0.695	4.106	2.387	NW_022173158.1
1	scaf436_110604	0.695	4.106	2.387	NW_022173097.1
1	scaf336_258890	0.695	4.106	2.387	NW_022172986.1
1	scaf522_82257	0.695	4.106	2.387	NW_022173193.1
1	scaf325_77388	0.695	4.106	2.387	NW_022172974.1
1	scaf325_179807	0.695	4.106	2.387	NW_022172974.1
1	scaf384_122224	0.695	4.106	2.387	NW_022173039.1
1	scaf325_151876	0.695	4.106	2.387	NW_022172974.1
1	scaf336_207046	0.695	4.106	2.387	NW_022172986.1
1	scaf384_40876	0.695	4.106	2.387	NW_022173039.1
1	scaf325_77383	0.695	4.106	2.387	NW_022172974.1
1	scaf708_6882	0.695	4.106	2.387	NW_022173399.1
1	scaf491_100066	0.695	4.106	2.387	NW_022173158.1
1	scaf325_265970	0.695	4.106	2.387	NW_022172974.1
1	scaf325_2644	0.695	4.106	2.387	NW_022172974.1
1	scaf522_54962	0.695	4.106	2.387	NW_022173193.1
1	scaf325_200287	0.695	4.106	2.387	NW_022172974.1
1	scaf384_119961	0.695	4.106	2.387	NW_022173039.1
1	scaf336_253768	0.695	4.106	2.387	NW_022172986.1
1	scaf336_214060	0.695	4.106	2.387	NW_022172986.1
1	scaf325_163089	0.695	4.106	2.387	NW_022172974.1
1	scaf336_280847	0.695	4.106	2.387	NW_022172986.1
1	scaf522_80044	0.695	4.106	2.387	NW_022173193.1
1	scaf336_231264	0.695	4.106	2.387	NW_022172986.1
1	scaf491_42884	0.695	4.106	2.387	NW_022173158.1
1	scaf336_203544	0.695	4.106	2.387	NW_022172986.1
1	scaf325_5729	0.695	4.106	2.387	NW_022172974.1
1	scaf318_164945	0.971	4.106	2.525	NW_022172966.1
1	scaf318_229710	0.971	4.106	2.525	NW_022172966.1
1	scaf336_180306	0.971	4.106	2.525	NW_022172986.1
1	scaf318_188038	0.971	4.106	2.525	NW_022172966.1
1	scaf318_156212	0.971	4.106	2.525	NW_022172966.1
1	scaf318_296705	0.971	4.106	2.525	NW_022172966.1
1	scaf318_42998	0.971	4.106	2.525	NW_022172966.1
1	scaf318_53724	0.971	4.106	2.525	NW_022172966.1
1	scaf318_53712	0.971	4.106	2.525	NW_022172966.1
1	scaf318_156574	0.971	4.106	2.525	NW_022172966.1
1	scaf318_232676	0.971	4.106	2.525	NW_022172966.1
1	scaf318_113658	0.971	4.106	2.525	NW_022172966.1
1	scaf318_170702	0.971	4.106	2.525	NW_022172966.1
1	scaf318_225078	0.971	4.106	2.525	NW_022172966.1
1	scaf318_282589	0.971	4.106	2.525	NW_022172966.1
1	scaf318_154391	0.971	4.106	2.525	NW_022172966.1
1	scaf336_149914	1.247	4.106	2.663	NW_022172986.1
1	scaf318_151255	1.247	4.106	2.663	NW_022172966.1
1	scaf318_96129	1.247	4.106	2.663	NW_022172966.1
1	scaf318_96303	1.247	4.106	2.663	NW_022172966.1
1	scaf318_311947	1.247	4.106	2.663	NW_022172966.1
1	scaf318_216774	1.247	4.106	2.663	NW_022172966.1
1	scaf318_166481	1.247	4.106	2.663	NW_022172966.1
1	scaf336_68620	1.247	4.106	2.663	NW_022172986.1
1	scaf318_104427	1.247	4.106	2.663	NW_022172966.1
1	scaf336_200228	1.247	4.106	2.663	NW_022172986.1
1	scaf318_263782	1.247	4.106	2.663	NW_022172966.1
1	scaf522_16289	1.247	4.106	2.663	NW_022173193.1
1	scaf336_217609	1.247	4.106	2.663	NW_022172986.1
1	scaf318_207871	1.247	4.382	2.801	NW_022172966.1
1	scaf325_54549	1.247	4.382	2.801	NW_022172974.1
1	scaf336_200204	1.247	4.382	2.801	NW_022172986.1
1	scaf318_232864	1.247	4.382	2.801	NW_022172966.1
1	scaf318_197647	1.247	4.382	2.801	NW_022172966.1
1	scaf336_68823	1.247	4.382	2.801	NW_022172986.1
1	scaf325_6678	1.247	4.382	2.801	NW_022172974.1
1	scaf325_6672	1.247	4.382	2.801	NW_022172974.1
1	scaf318_60175	1.247	4.382	2.801	NW_022172966.1
1	scaf325_55366	1.247	4.382	2.801	NW_022172974.1
1	scaf336_201738	1.247	4.382	2.801	NW_022172986.1
1	scaf325_48138	1.247	4.382	2.801	NW_022172974.1
1	scaf336_58853	1.247	4.382	2.801	NW_022172986.1
1	scaf336_58858	1.247	4.382	2.801	NW_022172986.1
1	scaf336_175308	1.247	4.382	2.801	NW_022172986.1
1	scaf336_58849	1.247	4.382	2.801	NW_022172986.1
1	scaf336_293922	1.247	4.382	2.801	NW_022172986.1
1	scaf336_203837	1.247	4.382	2.801	NW_022172986.1
1	scaf318_128970	1.247	4.382	2.801	NW_022172966.1
1	scaf336_203801	1.247	4.382	2.801	NW_022172986.1
1	scaf336_164909	1.247	4.382	2.801	NW_022172986.1
1	scaf336_197672	1.247	4.382	2.801	NW_022172986.1
1	scaf325_77448	1.247	4.382	2.801	NW_022172974.1
1	scaf336_156386	1.247	4.382	2.801	NW_022172986.1
1	scaf318_310183	1.247	4.382	2.801	NW_022172966.1
1	scaf318_133212	1.247	4.382	2.801	NW_022172966.1
1	scaf318_128968	1.247	4.382	2.801	NW_022172966.1
1	scaf336_212926	1.247	4.382	2.801	NW_022172986.1
1	scaf325_77089	1.247	4.382	2.801	NW_022172974.1
1	scaf325_77097	1.247	4.382	2.801	NW_022172974.1
1	scaf318_136658	1.247	4.382	2.801	NW_022172966.1
1	scaf318_136570	1.247	4.382	2.801	NW_022172966.1
1	scaf336_156414	1.247	4.382	2.801	NW_022172986.1
1	scaf336_111081	1.247	4.382	2.801	NW_022172986.1
1	scaf325_77455	1.247	4.382	2.801	NW_022172974.1
1	scaf318_193618	1.247	4.382	2.801	NW_022172966.1
1	scaf336_230222	1.247	4.382	2.801	NW_022172986.1
1	scaf336_230221	1.247	4.382	2.801	NW_022172986.1
1	scaf318_352345	1.247	4.382	2.801	NW_022172966.1
1	scaf318_167252	1.247	4.382	2.801	NW_022172966.1
1	scaf318_165170	1.247	4.382	2.801	NW_022172966.1
1	scaf318_220420	1.247	4.382	2.801	NW_022172966.1
1	scaf336_15568	1.247	4.382	2.801	NW_022172986.1
1	scaf318_168415	1.247	4.382	2.801	NW_022172966.1
1	scaf318_186265	1.247	4.382	2.801	NW_022172966.1
1	scaf318_285935	1.247	4.382	2.801	NW_022172966.1
1	scaf336_56113	1.247	4.382	2.801	NW_022172986.1
1	scaf318_133041	1.247	4.382	2.801	NW_022172966.1
1	scaf336_214136	1.247	4.382	2.801	NW_022172986.1
1	scaf336_203999	1.247	4.382	2.801	NW_022172986.1
1	scaf336_95541	1.247	4.382	2.801	NW_022172986.1
1	scaf318_275086	1.247	4.382	2.801	NW_022172966.1
1	scaf336_154860	1.247	4.382	2.801	NW_022172986.1
1	scaf318_328244	1.247	4.382	2.801	NW_022172966.1
1	scaf336_190408	1.247	4.382	2.801	NW_022172986.1
1	scaf318_277127	1.247	4.382	2.801	NW_022172966.1
1	scaf318_133083	1.247	4.382	2.801	NW_022172966.1
1	scaf318_286090	1.247	4.382	2.801	NW_022172966.1
1	scaf336_114920	1.247	4.382	2.801	NW_022172986.1
1	scaf336_191330	1.247	4.382	2.801	NW_022172986.1
1	scaf318_283100	1.247	4.382	2.801	NW_022172966.1
1	scaf318_341111	1.247	4.382	2.801	NW_022172966.1
1	scaf318_322651	1.247	4.382	2.801	NW_022172966.1
1	scaf318_71920	1.247	4.382	2.801	NW_022172966.1
1	scaf318_178262	1.247	4.382	2.801	NW_022172966.1
1	scaf336_258673	1.247	4.382	2.801	NW_022172986.1
1	scaf318_308110	1.247	4.382	2.801	NW_022172966.1
1	scaf336_191580	1.247	4.382	2.801	NW_022172986.1
1	scaf336_160546	1.247	4.382	2.801	NW_022172986.1
1	scaf336_257182	1.247	4.382	2.801	NW_022172986.1
1	scaf318_184782	1.247	4.382	2.801	NW_022172966.1
1	scaf318_131046	1.247	4.382	2.801	NW_022172966.1
1	scaf318_54057	1.247	4.382	2.801	NW_022172966.1
1	scaf318_279475	1.247	4.382	2.801	NW_022172966.1
1	scaf318_135597	1.247	4.382	2.801	NW_022172966.1
1	scaf318_132974	1.247	4.382	2.801	NW_022172966.1
1	scaf318_182514	1.247	4.382	2.801	NW_022172966.1
1	scaf336_195994	1.247	4.382	2.801	NW_022172986.1
1	scaf336_259029	1.247	4.382	2.801	NW_022172986.1
1	scaf318_301964	1.247	4.382	2.801	NW_022172966.1
1	scaf336_188612	1.247	4.382	2.801	NW_022172986.1
1	scaf318_281126	1.247	4.382	2.801	NW_022172966.1
1	scaf318_256203	1.247	4.382	2.801	NW_022172966.1
1	scaf336_183826	1.247	4.382	2.801	NW_022172986.1
1	scaf336_263407	1.247	4.382	2.801	NW_022172986.1
1	scaf336_150439	1.247	4.382	2.801	NW_022172986.1
1	scaf318_290929	1.247	4.382	2.801	NW_022172966.1
1	scaf336_53809	1.247	4.382	2.801	NW_022172986.1
1	scaf318_112976	1.247	4.382	2.801	NW_022172966.1
1	scaf336_224440	1.247	4.382	2.801	NW_022172986.1
1	scaf318_173428	1.247	4.382	2.801	NW_022172966.1
1	scaf336_153868	1.247	4.382	2.801	NW_022172986.1
1	scaf318_172001	1.247	4.382	2.801	NW_022172966.1
1	scaf318_279476	1.247	4.382	2.801	NW_022172966.1
1	scaf336_116007	1.247	4.382	2.801	NW_022172986.1
1	scaf336_205411	1.247	4.382	2.801	NW_022172986.1
1	scaf336_66437	1.247	4.382	2.801	NW_022172986.1
1	scaf336_190928	1.247	4.382	2.801	NW_022172986.1
1	scaf336_216236	1.247	4.382	2.801	NW_022172986.1
1	scaf318_142419	1.247	4.382	2.801	NW_022172966.1
1	scaf336_178776	1.247	4.382	2.801	NW_022172986.1
1	scaf318_308360	1.247	4.382	2.801	NW_022172966.1
1	scaf336_182109	1.247	4.382	2.801	NW_022172986.1
1	scaf336_161775	1.247	4.382	2.801	NW_022172986.1
1	scaf336_152271	1.247	4.382	2.801	NW_022172986.1
1	scaf336_202767	1.247	4.382	2.801	NW_022172986.1
1	scaf318_76740	1.247	4.382	2.801	NW_022172966.1
1	scaf336_107710	1.247	4.382	2.801	NW_022172986.1
1	scaf336_196861	1.247	4.382	2.801	NW_022172986.1
1	scaf336_205619	1.247	4.382	2.801	NW_022172986.1
1	scaf318_303189	1.247	4.382	2.801	NW_022172966.1
1	scaf318_171571	1.247	4.382	2.801	NW_022172966.1
1	scaf318_253296	1.247	4.382	2.801	NW_022172966.1
1	scaf336_195910	1.247	4.382	2.801	NW_022172986.1
1	scaf318_302667	1.247	4.382	2.801	NW_022172966.1
1	scaf318_234640	1.247	4.382	2.801	NW_022172966.1
1	scaf336_173781	1.247	4.382	2.801	NW_022172986.1
1	scaf336_216238	1.247	4.382	2.801	NW_022172986.1
1	scaf336_197993	1.247	4.382	2.801	NW_022172986.1
1	scaf318_241943	1.247	4.382	2.801	NW_022172966.1
1	scaf336_179458	1.247	4.382	2.801	NW_022172986.1
1	scaf318_42444	1.247	4.382	2.801	NW_022172966.1
1	scaf318_189426	1.247	4.382	2.801	NW_022172966.1
1	scaf318_203133	1.247	4.382	2.801	NW_022172966.1
1	scaf336_229694	1.247	4.382	2.801	NW_022172986.1
1	scaf336_76662	1.247	4.382	2.801	NW_022172986.1
1	scaf336_227344	1.247	4.382	2.801	NW_022172986.1
1	scaf318_231927	1.247	4.382	2.801	NW_022172966.1
1	scaf318_202829	1.247	4.382	2.801	NW_022172966.1
1	scaf318_122161	1.247	4.382	2.801	NW_022172966.1
1	scaf336_152655	1.247	4.382	2.801	NW_022172986.1
1	scaf318_216850	1.247	4.382	2.801	NW_022172966.1
1	scaf336_132868	1.247	4.382	2.801	NW_022172986.1
1	scaf318_78850	1.247	4.382	2.801	NW_022172966.1
1	scaf318_138067	1.247	4.382	2.801	NW_022172966.1
1	scaf318_42479	1.247	4.382	2.801	NW_022172966.1
1	scaf318_178897	1.247	4.382	2.801	NW_022172966.1
1	scaf318_166548	1.247	4.382	2.801	NW_022172966.1
1	scaf318_197838	1.247	4.382	2.801	NW_022172966.1
1	scaf318_34679	1.247	4.382	2.801	NW_022172966.1
1	scaf318_290762	1.247	4.382	2.801	NW_022172966.1
1	scaf318_31826	1.247	4.382	2.801	NW_022172966.1
1	scaf318_120033	1.247	4.382	2.801	NW_022172966.1
1	scaf318_123118	1.247	4.382	2.801	NW_022172966.1
1	scaf318_209736	1.247	4.382	2.801	NW_022172966.1
1	scaf318_251165	1.247	4.382	2.801	NW_022172966.1
1	scaf336_70653	1.247	4.382	2.801	NW_022172986.1
1	scaf336_177521	1.247	4.382	2.801	NW_022172986.1
1	scaf318_114160	1.247	4.382	2.801	NW_022172966.1
1	scaf318_186111	1.247	4.382	2.801	NW_022172966.1
1	scaf318_186675	1.247	4.382	2.801	NW_022172966.1
1	scaf318_187524	1.247	4.382	2.801	NW_022172966.1
1	scaf336_160217	1.247	4.382	2.801	NW_022172986.1
1	scaf318_200164	1.247	4.382	2.801	NW_022172966.1
1	scaf318_204624	1.247	4.382	2.801	NW_022172966.1
1	scaf318_202633	1.247	4.382	2.801	NW_022172966.1
1	scaf336_67998	1.247	4.382	2.801	NW_022172986.1
1	scaf336_139943	1.247	4.382	2.801	NW_022172986.1
1	scaf318_209623	1.247	4.382	2.801	NW_022172966.1
1	scaf318_170130	1.247	4.382	2.801	NW_022172966.1
1	scaf336_252913	1.247	4.382	2.801	NW_022172986.1
1	scaf318_350732	1.247	4.382	2.801	NW_022172966.1
1	scaf318_195489	1.247	4.382	2.801	NW_022172966.1
1	scaf336_68344	1.247	4.382	2.801	NW_022172986.1
1	scaf318_199868	1.247	4.382	2.801	NW_022172966.1
1	scaf336_289021	1.247	4.382	2.801	NW_022172986.1
1	scaf318_156530	1.247	4.382	2.801	NW_022172966.1
1	scaf318_231852	1.247	4.382	2.801	NW_022172966.1
1	scaf318_352884	1.247	4.382	2.801	NW_022172966.1
1	scaf318_50394	1.247	4.382	2.801	NW_022172966.1
1	scaf318_55115	1.247	4.382	2.801	NW_022172966.1
1	scaf336_301451	1.247	4.658	2.939	NW_022172986.1
1	scaf318_126073	1.247	4.658	2.939	NW_022172966.1
1	scaf384_21074	1.247	4.658	2.939	NW_022173039.1
1	scaf336_80094	1.247	4.658	2.939	NW_022172986.1
1	scaf336_144581	1.247	4.658	2.939	NW_022172986.1
1	scaf522_14839	1.247	4.658	2.939	NW_022173193.1
1	scaf336_285405	1.247	4.658	2.939	NW_022172986.1
1	scaf384_21071	1.247	4.658	2.939	NW_022173039.1
1	scaf336_286241	1.247	4.658	2.939	NW_022172986.1
1	scaf318_243440	1.247	4.658	2.939	NW_022172966.1
1	scaf336_301765	1.247	4.658	2.939	NW_022172986.1
1	scaf499_16510	1.247	4.658	2.939	NW_022173166.1
1	scaf318_186255	1.247	4.658	2.939	NW_022172966.1
1	scaf336_302028	1.247	4.658	2.939	NW_022172986.1
1	scaf318_352888	1.247	4.658	2.939	NW_022172966.1
1	scaf522_25793	1.247	4.658	2.939	NW_022173193.1
1	scaf522_21468	1.247	4.658	2.939	NW_022173193.1
1	scaf336_148168	1.247	4.658	2.939	NW_022172986.1
1	scaf318_194761	1.247	4.658	2.939	NW_022172966.1
1	scaf318_150240	1.247	4.658	2.939	NW_022172966.1
1	scaf336_204113	1.247	4.658	2.939	NW_022172986.1
1	scaf318_254833	1.247	4.658	2.939	NW_022172966.1
1	scaf336_138639	1.247	4.658	2.939	NW_022172986.1
1	scaf336_285813	1.247	4.658	2.939	NW_022172986.1
1	scaf318_70149	1.247	4.658	2.939	NW_022172966.1
1	scaf336_226533	1.247	4.658	2.939	NW_022172986.1
1	scaf336_141321	1.247	4.658	2.939	NW_022172986.1
1	scaf318_233395	1.247	4.658	2.939	NW_022172966.1
1	scaf318_279060	1.247	4.658	2.939	NW_022172966.1
1	scaf318_316336	1.247	4.658	2.939	NW_022172966.1
1	scaf336_171426	1.247	4.658	2.939	NW_022172986.1
1	scaf318_125823	1.247	4.658	2.939	NW_022172966.1
1	scaf336_244999	1.247	4.658	2.939	NW_022172986.1
1	scaf336_67633	1.247	4.658	2.939	NW_022172986.1
1	scaf336_126841	1.247	4.658	2.939	NW_022172986.1
1	scaf336_180003	1.247	4.658	2.939	NW_022172986.1
1	scaf336_159918	1.247	4.658	2.939	NW_022172986.1
1	scaf336_245019	1.247	4.658	2.939	NW_022172986.1
1	scaf318_192493	1.247	4.658	2.939	NW_022172966.1
1	scaf336_287303	1.247	4.658	2.939	NW_022172986.1
1	scaf336_244985	1.247	4.658	2.939	NW_022172986.1
1	scaf336_77159	1.247	4.658	2.939	NW_022172986.1
1	scaf336_150917	1.247	4.658	2.939	NW_022172986.1
1	scaf336_206062	1.247	4.658	2.939	NW_022172986.1
1	scaf318_151360	1.247	4.658	2.939	NW_022172966.1
1	scaf318_231686	1.247	4.658	2.939	NW_022172966.1
1	scaf336_204094	1.247	4.658	2.939	NW_022172986.1
1	scaf318_140343	1.247	4.658	2.939	NW_022172966.1
1	scaf336_186823	1.247	4.658	2.939	NW_022172986.1
1	scaf336_289722	1.247	4.658	2.939	NW_022172986.1
1	scaf336_270429	1.247	4.658	2.939	NW_022172986.1
1	scaf336_226700	1.247	4.658	2.939	NW_022172986.1
1	scaf336_270120	1.247	4.658	2.939	NW_022172986.1
1	scaf336_288998	1.247	4.658	2.939	NW_022172986.1
1	scaf336_293369	1.247	4.658	2.939	NW_022172986.1
1	scaf318_210971	1.247	4.658	2.939	NW_022172966.1
1	scaf336_289344	1.247	4.658	2.939	NW_022172986.1
1	scaf318_299736	1.247	4.658	2.939	NW_022172966.1
1	scaf336_295498	1.247	4.658	2.939	NW_022172986.1
1	scaf336_294660	1.247	4.658	2.939	NW_022172986.1
1	scaf336_286627	1.247	4.658	2.939	NW_022172986.1
1	scaf336_287846	1.247	4.658	2.939	NW_022172986.1
1	scaf336_284751	1.247	4.658	2.939	NW_022172986.1
1	scaf318_342338	1.247	4.658	2.939	NW_022172966.1
1	scaf318_281729	1.247	4.658	2.939	NW_022172966.1
1	scaf336_270292	1.247	4.658	2.939	NW_022172986.1
1	scaf318_331388	1.247	4.658	2.939	NW_022172966.1
1	scaf318_71683	1.247	4.658	2.939	NW_022172966.1
1	scaf336_196707	1.247	4.658	2.939	NW_022172986.1
1	scaf336_268761	1.247	4.658	2.939	NW_022172986.1
1	scaf318_183963	1.247	4.658	2.939	NW_022172966.1
1	scaf336_294190	1.247	4.658	2.939	NW_022172986.1
1	scaf336_61093	1.247	4.658	2.939	NW_022172986.1
1	scaf318_43757	1.247	4.658	2.939	NW_022172966.1
1	scaf318_182033	1.247	4.658	2.939	NW_022172966.1
1	scaf318_151377	1.247	4.658	2.939	NW_022172966.1
1	scaf671_6591	1.247	4.658	2.939	NW_022173358.1
1	scaf336_54932	1.247	4.658	2.939	NW_022172986.1
1	scaf318_140864	1.247	4.658	2.939	NW_022172966.1
1	scaf318_38378	1.247	4.658	2.939	NW_022172966.1
1	scaf336_111831	1.247	4.658	2.939	NW_022172986.1
1	scaf336_67862	1.247	4.658	2.939	NW_022172986.1
1	scaf336_277408	1.247	4.658	2.939	NW_022172986.1
1	scaf336_235511	1.247	4.658	2.939	NW_022172986.1
1	scaf336_189328	1.247	4.658	2.939	NW_022172986.1
1	scaf336_291829	1.247	4.658	2.939	NW_022172986.1
1	scaf325_47245	1.247	4.658	2.939	NW_022172974.1
1	scaf318_110758	1.247	4.658	2.939	NW_022172966.1
1	scaf318_351175	1.247	4.658	2.939	NW_022172966.1
1	scaf336_285540	1.247	4.658	2.939	NW_022172986.1
1	scaf336_81795	1.247	4.658	2.939	NW_022172986.1
1	scaf336_243524	1.247	4.658	2.939	NW_022172986.1
1	scaf318_351704	1.247	4.658	2.939	NW_022172966.1
1	scaf318_135669	1.247	4.658	2.939	NW_022172966.1
1	scaf318_203489	1.247	4.658	2.939	NW_022172966.1
1	scaf318_96191	1.247	4.658	2.939	NW_022172966.1
1	scaf336_198095	1.247	4.658	2.939	NW_022172986.1
1	scaf318_261432	1.247	4.658	2.939	NW_022172966.1
1	scaf336_292936	1.247	4.658	2.939	NW_022172986.1
1	scaf318_95127	1.247	4.658	2.939	NW_022172966.1
1	scaf336_113127	1.247	4.658	2.939	NW_022172986.1
1	scaf318_290734	1.247	4.658	2.939	NW_022172966.1
1	scaf336_277404	1.247	4.658	2.939	NW_022172986.1
1	scaf336_70366	1.247	4.658	2.939	NW_022172986.1
1	scaf318_239375	1.247	4.658	2.939	NW_022172966.1
1	scaf318_331037	1.247	4.658	2.939	NW_022172966.1
1	scaf336_148362	1.247	4.658	2.939	NW_022172986.1
1	scaf318_41563	1.247	4.658	2.939	NW_022172966.1
1	scaf336_55773	1.247	4.658	2.939	NW_022172986.1
1	scaf318_141686	1.247	4.658	2.939	NW_022172966.1
1	scaf318_159144	1.247	4.658	2.939	NW_022172966.1
1	scaf318_108646	1.247	4.658	2.939	NW_022172966.1
1	scaf318_112805	1.247	4.658	2.939	NW_022172966.1
1	scaf336_120221	1.247	4.658	2.939	NW_022172986.1
1	scaf318_299485	1.247	4.658	2.939	NW_022172966.1
1	scaf318_70267	1.247	4.658	2.939	NW_022172966.1
1	scaf318_45136	1.247	4.658	2.939	NW_022172966.1
1	scaf336_75374	1.247	4.658	2.939	NW_022172986.1
1	scaf336_111416	1.247	4.658	2.939	NW_022172986.1
1	scaf336_67062	1.247	4.658	2.939	NW_022172986.1
1	scaf318_107818	1.247	4.658	2.939	NW_022172966.1
1	scaf336_298642	1.247	4.658	2.939	NW_022172986.1
1	scaf336_64899	1.247	4.658	2.939	NW_022172986.1
1	scaf318_194765	1.247	4.658	2.939	NW_022172966.1
1	scaf318_325782	1.247	4.658	2.939	NW_022172966.1
1	scaf318_314625	1.247	4.658	2.939	NW_022172966.1
1	scaf318_57328	1.247	4.658	2.939	NW_022172966.1
1	scaf318_164996	1.247	4.658	2.939	NW_022172966.1
1	scaf318_231961	1.247	4.658	2.939	NW_022172966.1
1	scaf318_64659	1.247	4.658	2.939	NW_022172966.1
1	scaf318_41002	1.247	4.658	2.939	NW_022172966.1
1	scaf318_39501	1.247	4.658	2.939	NW_022172966.1
1	scaf336_297712	1.247	4.658	2.939	NW_022172986.1
1	scaf318_57983	1.247	4.658	2.939	NW_022172966.1
1	scaf318_110029	1.247	4.658	2.939	NW_022172966.1
1	scaf318_44204	1.247	4.658	2.939	NW_022172966.1
1	scaf318_330543	1.247	4.658	2.939	NW_022172966.1
1	scaf318_39467	1.247	4.658	2.939	NW_022172966.1
1	scaf336_282962	1.247	4.658	2.939	NW_022172986.1
1	scaf318_339459	1.247	4.658	2.939	NW_022172966.1
1	scaf336_285361	1.247	4.658	2.939	NW_022172986.1
1	scaf336_55624	1.247	4.658	2.939	NW_022172986.1
1	scaf336_143048	1.247	4.658	2.939	NW_022172986.1
1	scaf336_243802	1.247	4.658	2.939	NW_022172986.1
1	scaf336_126360	1.247	4.658	2.939	NW_022172986.1
1	scaf318_284843	1.247	4.658	2.939	NW_022172966.1
1	scaf336_290233	1.247	4.658	2.939	NW_022172986.1
1	scaf318_342415	1.247	4.658	2.939	NW_022172966.1
1	scaf336_289094	1.247	4.658	2.939	NW_022172986.1
1	scaf336_97769	1.247	4.658	2.939	NW_022172986.1
1	scaf336_94032	1.247	4.658	2.939	NW_022172986.1
1	scaf336_251133	1.247	4.658	2.939	NW_022172986.1
1	scaf318_38908	1.247	4.658	2.939	NW_022172966.1
1	scaf336_71539	1.247	4.658	2.939	NW_022172986.1
1	scaf318_316195	1.247	4.658	2.939	NW_022172966.1
1	scaf318_54219	1.247	4.658	2.939	NW_022172966.1
1	scaf336_62294	1.247	4.658	2.939	NW_022172986.1
1	scaf318_352353	1.247	4.658	2.939	NW_022172966.1
1	scaf336_189320	1.247	4.658	2.939	NW_022172986.1
1	scaf318_125253	1.247	4.658	2.939	NW_022172966.1
1	scaf318_195067	1.247	4.658	2.939	NW_022172966.1
1	scaf318_136142	1.247	4.658	2.939	NW_022172966.1
1	scaf318_40511	1.247	4.658	2.939	NW_022172966.1
1	scaf318_123494	1.247	4.658	2.939	NW_022172966.1
1	scaf336_53886	1.247	4.658	2.939	NW_022172986.1
1	scaf318_51959	1.247	4.658	2.939	NW_022172966.1
1	scaf318_258747	1.247	4.658	2.939	NW_022172966.1
1	scaf336_113250	1.247	4.658	2.939	NW_022172986.1
1	scaf318_133997	1.247	4.658	2.939	NW_022172966.1
1	scaf318_236110	1.247	4.658	2.939	NW_022172966.1
1	scaf336_108924	1.247	4.658	2.939	NW_022172986.1
1	scaf318_328094	1.247	4.658	2.939	NW_022172966.1
1	scaf318_210987	1.247	4.658	2.939	NW_022172966.1
1	scaf318_106881	1.247	4.658	2.939	NW_022172966.1
1	scaf336_56706	1.247	4.658	2.939	NW_022172986.1
1	scaf318_141621	1.247	4.658	2.939	NW_022172966.1
1	scaf318_234250	1.247	4.658	2.939	NW_022172966.1
1	scaf318_150242	1.247	4.658	2.939	NW_022172966.1
1	scaf318_63054	1.247	4.658	2.939	NW_022172966.1
1	scaf318_53493	1.247	4.658	2.939	NW_022172966.1
1	scaf336_108649	1.247	4.658	2.939	NW_022172986.1
1	scaf336_284760	1.247	4.658	2.939	NW_022172986.1
1	scaf336_94332	1.247	4.658	2.939	NW_022172986.1
1	scaf318_39502	1.247	4.658	2.939	NW_022172966.1
1	scaf318_239368	1.247	4.658	2.939	NW_022172966.1
1	scaf318_130647	1.247	4.658	2.939	NW_022172966.1
1	scaf318_348845	1.247	4.658	2.939	NW_022172966.1
1	scaf318_240167	1.247	4.658	2.939	NW_022172966.1
1	scaf318_118719	1.247	4.658	2.939	NW_022172966.1
1	scaf318_193035	1.247	4.658	2.939	NW_022172966.1
1	scaf336_128152	1.247	4.658	2.939	NW_022172986.1
1	scaf336_93446	1.247	4.658	2.939	NW_022172986.1
1	scaf336_76105	1.247	4.658	2.939	NW_022172986.1
1	scaf336_72884	1.247	4.658	2.939	NW_022172986.1
1	scaf336_119868	1.247	4.658	2.939	NW_022172986.1
1	scaf318_74105	1.247	4.658	2.939	NW_022172966.1
1	scaf318_290730	1.247	4.658	2.939	NW_022172966.1
1	scaf318_57901	1.247	4.658	2.939	NW_022172966.1
1	scaf318_116238	1.247	4.658	2.939	NW_022172966.1
1	scaf336_262457	1.247	4.658	2.939	NW_022172986.1
1	scaf336_300013	1.247	4.658	2.939	NW_022172986.1
1	scaf336_60427	1.247	4.658	2.939	NW_022172986.1
1	scaf318_58771	1.247	4.658	2.939	NW_022172966.1
1	scaf336_270717	1.247	4.658	2.939	NW_022172986.1
1	scaf318_244762	1.247	4.658	2.939	NW_022172966.1
1	scaf336_114382	1.247	4.658	2.939	NW_022172986.1
1	scaf336_217275	1.247	4.658	2.939	NW_022172986.1
1	scaf336_160790	1.247	4.658	2.939	NW_022172986.1
1	scaf318_242930	1.247	4.658	2.939	NW_022172966.1
1	scaf336_138105	1.247	4.658	2.939	NW_022172986.1
1	scaf318_165430	1.247	4.658	2.939	NW_022172966.1
1	scaf318_185532	1.247	4.658	2.939	NW_022172966.1
1	scaf336_215815	1.247	4.658	2.939	NW_022172986.1
1	scaf336_198612	1.247	4.658	2.939	NW_022172986.1
1	scaf336_81808	1.247	4.658	2.939	NW_022172986.1
1	scaf336_282493	1.247	4.658	2.939	NW_022172986.1
1	scaf336_185045	1.247	4.658	2.939	NW_022172986.1
1	scaf336_45267	1.247	4.658	2.939	NW_022172986.1
1	scaf336_190070	1.247	4.658	2.939	NW_022172986.1
1	scaf336_284272	1.247	4.658	2.939	NW_022172986.1
1	scaf336_108087	1.247	4.658	2.939	NW_022172986.1
1	scaf336_188155	1.247	4.658	2.939	NW_022172986.1
1	scaf318_46712	1.247	4.658	2.939	NW_022172966.1
1	scaf336_143054	1.247	4.658	2.939	NW_022172986.1
1	scaf336_120229	1.247	4.658	2.939	NW_022172986.1
1	scaf318_34043	1.247	4.658	2.939	NW_022172966.1
1	scaf318_293432	1.247	4.658	2.939	NW_022172966.1
1	scaf336_277331	1.247	4.658	2.939	NW_022172986.1
1	scaf318_64928	1.247	4.658	2.939	NW_022172966.1
1	scaf336_296802	1.247	4.658	2.939	NW_022172986.1
1	scaf336_258058	1.247	4.658	2.939	NW_022172986.1
1	scaf336_186837	1.247	4.658	2.939	NW_022172986.1
1	scaf336_245005	1.247	4.658	2.939	NW_022172986.1
1	scaf336_115689	1.247	4.658	2.939	NW_022172986.1
1	scaf336_55647	1.247	4.658	2.939	NW_022172986.1
1	scaf336_277388	1.247	4.658	2.939	NW_022172986.1
1	scaf336_54756	1.247	4.658	2.939	NW_022172986.1
1	scaf336_93931	1.247	4.658	2.939	NW_022172986.1
1	scaf318_43587	1.247	4.658	2.939	NW_022172966.1
1	scaf318_311259	1.247	4.658	2.939	NW_022172966.1
1	scaf336_74442	1.247	4.658	2.939	NW_022172986.1
1	scaf318_118969	1.247	4.658	2.939	NW_022172966.1
1	scaf318_68538	1.247	4.658	2.939	NW_022172966.1
1	scaf336_65279	1.247	4.658	2.939	NW_022172986.1
1	scaf318_335029	1.247	4.658	2.939	NW_022172966.1
1	scaf318_42091	1.247	4.658	2.939	NW_022172966.1
1	scaf318_123967	1.247	4.658	2.939	NW_022172966.1
1	scaf318_153331	1.247	4.658	2.939	NW_022172966.1
1	scaf318_122270	1.247	4.658	2.939	NW_022172966.1
1	scaf318_350461	1.247	4.658	2.939	NW_022172966.1
1	scaf318_341215	1.247	4.658	2.939	NW_022172966.1
1	scaf318_240170	1.247	4.658	2.939	NW_022172966.1
1	scaf336_56920	1.247	4.658	2.939	NW_022172986.1
1	scaf336_56703	1.247	4.658	2.939	NW_022172986.1
1	scaf336_187149	1.247	4.658	2.939	NW_022172986.1
1	scaf336_206302	1.247	4.658	2.939	NW_022172986.1
1	scaf318_61814	1.247	4.658	2.939	NW_022172966.1
1	scaf336_148503	1.247	4.658	2.939	NW_022172986.1
1	scaf336_112613	1.247	4.658	2.939	NW_022172986.1
1	scaf336_289472	1.247	4.658	2.939	NW_022172986.1
1	scaf336_183920	1.247	4.658	2.939	NW_022172986.1
1	scaf336_250496	1.247	4.658	2.939	NW_022172986.1
1	scaf336_268716	1.247	4.658	2.939	NW_022172986.1
1	scaf336_283636	1.247	4.658	2.939	NW_022172986.1
1	scaf318_277154	1.247	4.658	2.939	NW_022172966.1
1	scaf336_240815	1.247	4.658	2.939	NW_022172986.1
1	scaf318_51237	1.247	4.658	2.939	NW_022172966.1
1	scaf336_291606	1.247	4.658	2.939	NW_022172986.1
1	scaf336_292841	1.247	4.658	2.939	NW_022172986.1
1	scaf318_284841	1.247	4.658	2.939	NW_022172966.1
1	scaf336_108154	1.247	4.658	2.939	NW_022172986.1
1	scaf318_67996	1.247	4.658	2.939	NW_022172966.1
1	scaf336_284223	1.247	4.658	2.939	NW_022172986.1
1	scaf336_208324	1.247	4.658	2.939	NW_022172986.1
1	scaf318_50406	1.247	4.658	2.939	NW_022172966.1
1	scaf336_65278	1.247	4.658	2.939	NW_022172986.1
1	scaf318_243869	1.247	4.658	2.939	NW_022172966.1
1	scaf318_184636	1.247	4.658	2.939	NW_022172966.1
1	scaf318_46745	1.247	4.658	2.939	NW_022172966.1
1	scaf318_192815	1.247	4.658	2.939	NW_022172966.1
1	scaf318_45810	1.247	4.658	2.939	NW_022172966.1
1	scaf336_287292	1.247	4.658	2.939	NW_022172986.1
1	scaf336_293260	1.247	4.658	2.939	NW_022172986.1
1	scaf336_53617	1.247	4.658	2.939	NW_022172986.1
1	scaf336_189021	1.247	4.658	2.939	NW_022172986.1
1	scaf318_67566	1.247	4.658	2.939	NW_022172966.1
1	scaf318_226362	1.247	4.658	2.939	NW_022172966.1
1	scaf318_146362	1.247	4.934	3.077	NW_022172966.1
1	scaf318_290764	1.247	4.934	3.077	NW_022172966.1
1	scaf318_123197	1.247	4.934	3.077	NW_022172966.1
1	scaf336_55310	1.247	4.934	3.077	NW_022172986.1
1	scaf318_123074	1.247	4.934	3.077	NW_022172966.1
1	scaf318_34165	1.247	4.934	3.077	NW_022172966.1
1	scaf336_166840	1.247	4.934	3.077	NW_022172986.1
1	scaf318_67632	1.247	4.934	3.077	NW_022172966.1
1	scaf336_158379	1.247	4.934	3.077	NW_022172986.1
1	scaf336_296788	1.247	4.934	3.077	NW_022172986.1
1	scaf318_123073	1.247	4.934	3.077	NW_022172966.1
1	scaf336_208976	1.247	5.211	3.215	NW_022172986.1
1	scaf336_178446	1.247	5.211	3.215	NW_022172986.1
1	scaf336_231748	1.247	5.211	3.215	NW_022172986.1
1	scaf336_45647	1.247	5.211	3.215	NW_022172986.1
1	scaf318_149927	1.247	5.211	3.215	NW_022172966.1
1	scaf336_239938	1.247	5.211	3.215	NW_022172986.1
1	scaf336_226806	1.247	5.211	3.215	NW_022172986.1
1	scaf336_192963	1.247	5.211	3.215	NW_022172986.1
1	scaf318_308707	1.247	5.211	3.215	NW_022172966.1
1	scaf336_244732	1.247	5.211	3.215	NW_022172986.1
1	scaf336_179354	1.247	5.211	3.215	NW_022172986.1
1	scaf325_3797	1.247	5.211	3.215	NW_022172974.1
1	scaf336_206443	1.247	5.211	3.215	NW_022172986.1
1	scaf318_185833	1.247	5.211	3.215	NW_022172966.1
1	scaf325_3795	1.247	5.211	3.215	NW_022172974.1
1	scaf336_215766	1.247	5.211	3.215	NW_022172986.1
1	scaf325_222443	1.247	5.211	3.215	NW_022172974.1
1	scaf325_175097	1.247	5.211	3.215	NW_022172974.1
1	scaf325_4533	1.247	5.211	3.215	NW_022172974.1
1	scaf325_274	1.247	5.211	3.215	NW_022172974.1
1	scaf499_70691	1.247	5.211	3.215	NW_022173166.1
1	scaf325_184427	1.247	5.211	3.215	NW_022172974.1
1	scaf499_71101	1.247	5.211	3.215	NW_022173166.1
1	scaf325_220340	1.247	5.211	3.215	NW_022172974.1
1	scaf336_305583	1.247	5.211	3.215	NW_022172986.1
1	scaf325_76480	1.247	5.211	3.215	NW_022172974.1
1	scaf325_3319	1.247	5.211	3.215	NW_022172974.1
1	scaf325_86992	1.247	5.211	3.215	NW_022172974.1
1	scaf325_5318	1.247	5.211	3.215	NW_022172974.1
1	scaf325_664	1.247	5.211	3.215	NW_022172974.1
1	scaf522_20602	1.247	5.211	3.215	NW_022173193.1
1	scaf325_3318	1.247	5.211	3.215	NW_022172974.1
1	scaf325_241315	1.247	5.211	3.215	NW_022172974.1
1	scaf336_263997	1.247	5.211	3.215	NW_022172986.1
1	scaf336_264053	1.247	5.211	3.215	NW_022172986.1
1	scaf325_151283	1.247	5.211	3.215	NW_022172974.1
1	scaf325_3324	1.247	5.211	3.215	NW_022172974.1
1	scaf336_265010	1.247	5.211	3.215	NW_022172986.1
1	scaf325_5652	1.247	5.211	3.215	NW_022172974.1
1	scaf336_249668	1.247	5.211	3.215	NW_022172986.1
1	scaf522_92454	1.247	5.211	3.215	NW_022173193.1
1	scaf336_264459	1.247	5.211	3.215	NW_022172986.1
1	scaf336_264048	1.247	5.211	3.215	NW_022172986.1
1	scaf325_76454	1.247	5.211	3.215	NW_022172974.1
1	scaf336_264338	1.247	5.211	3.215	NW_022172986.1
1	scaf325_251533	1.247	5.487	3.353	NW_022172974.1
1	scaf325_106562	1.247	5.487	3.353	NW_022172974.1
1	scaf325_72822	1.247	5.487	3.353	NW_022172974.1
1	scaf336_258926	1.247	5.487	3.353	NW_022172986.1
1	scaf325_76463	1.247	5.487	3.353	NW_022172974.1
1	scaf325_151292	1.247	5.487	3.353	NW_022172974.1
1	scaf325_3316	1.247	5.487	3.353	NW_022172974.1
1	scaf336_269599	1.247	5.487	3.353	NW_022172986.1
1	scaf325_72097	1.247	5.487	3.353	NW_022172974.1
1	scaf325_36266	1.247	5.487	3.353	NW_022172974.1
1	scaf325_72078	1.247	5.487	3.353	NW_022172974.1
1	scaf336_303847	1.247	5.487	3.353	NW_022172986.1
1	scaf325_72880	1.247	5.487	3.353	NW_022172974.1
1	scaf325_44583	1.247	5.487	3.353	NW_022172974.1
1	scaf336_301135	1.247	5.487	3.353	NW_022172986.1
1	scaf325_114468	1.247	5.487	3.353	NW_022172974.1
1	scaf325_83294	1.247	5.487	3.353	NW_022172974.1
1	scaf325_106585	1.247	5.487	3.353	NW_022172974.1
1	scaf325_181559	1.247	5.487	3.353	NW_022172974.1
1	scaf325_72870	1.247	5.487	3.353	NW_022172974.1
1	scaf325_175666	1.247	5.487	3.353	NW_022172974.1
1	scaf336_300651	1.247	5.487	3.353	NW_022172986.1
1	scaf325_55728	1.247	5.487	3.353	NW_022172974.1
1	scaf325_2025	1.247	5.487	3.353	NW_022172974.1
1	scaf325_39066	1.247	5.487	3.353	NW_022172974.1
1	scaf336_301137	1.247	5.487	3.353	NW_022172986.1
1	scaf325_157883	1.247	5.487	3.353	NW_022172974.1
1	scaf325_184891	1.247	5.487	3.353	NW_022172974.1
1	scaf325_80848	1.247	5.487	3.353	NW_022172974.1
1	scaf325_189125	1.247	5.487	3.353	NW_022172974.1
1	scaf325_171986	1.247	5.487	3.353	NW_022172974.1
1	scaf325_31829	1.247	5.487	3.353	NW_022172974.1
1	scaf325_173497	1.247	5.487	3.353	NW_022172974.1
1	scaf325_31200	1.247	5.487	3.353	NW_022172974.1
1	scaf325_63968	1.247	5.487	3.353	NW_022172974.1
1	scaf325_32136	1.247	5.487	3.353	NW_022172974.1
1	scaf325_176116	1.247	5.487	3.353	NW_022172974.1
1	scaf325_186146	1.247	5.487	3.353	NW_022172974.1
1	scaf325_174397	1.247	5.487	3.353	NW_022172974.1
1	scaf325_37770	1.247	5.487	3.353	NW_022172974.1
1	scaf325_170262	1.247	5.487	3.353	NW_022172974.1
1	scaf325_48301	1.247	5.487	3.353	NW_022172974.1
1	scaf325_50887	1.247	5.487	3.353	NW_022172974.1
1	scaf325_21968	1.247	5.487	3.353	NW_022172974.1
1	scaf325_175603	1.247	5.487	3.353	NW_022172974.1
1	scaf325_53304	1.247	5.487	3.353	NW_022172974.1
1	scaf325_22887	1.247	5.487	3.353	NW_022172974.1
1	scaf325_44871	1.247	5.487	3.353	NW_022172974.1
1	scaf325_48259	1.247	5.487	3.353	NW_022172974.1
1	scaf325_81071	1.247	5.487	3.353	NW_022172974.1
1	scaf325_174491	1.247	5.487	3.353	NW_022172974.1
1	scaf325_77610	1.247	5.487	3.353	NW_022172974.1
1	scaf325_41005	1.247	5.487	3.353	NW_022172974.1
1	scaf325_5129	1.247	5.487	3.353	NW_022172974.1
1	scaf325_80859	1.247	5.487	3.353	NW_022172974.1
1	scaf325_48153	1.247	5.487	3.353	NW_022172974.1
1	scaf325_184630	1.247	5.487	3.353	NW_022172974.1
1	scaf325_63183	1.247	5.487	3.353	NW_022172974.1
1	scaf325_51742	1.247	5.487	3.353	NW_022172974.1
1	scaf325_62140	1.247	5.487	3.353	NW_022172974.1
1	scaf325_48264	1.247	5.487	3.353	NW_022172974.1
1	scaf325_65420	1.247	5.487	3.353	NW_022172974.1
1	scaf325_30445	1.247	5.487	3.353	NW_022172974.1
1	scaf325_37836	1.247	5.487	3.353	NW_022172974.1
1	scaf325_81075	1.247	5.487	3.353	NW_022172974.1
1	scaf325_23169	1.247	5.487	3.353	NW_022172974.1
1	scaf325_35132	1.247	5.487	3.353	NW_022172974.1
1	scaf325_174915	1.247	5.487	3.353	NW_022172974.1
1	scaf325_178872	1.247	5.487	3.353	NW_022172974.1
1	scaf325_37810	1.247	5.487	3.353	NW_022172974.1
1	scaf325_31879	1.247	5.487	3.353	NW_022172974.1
1	scaf325_182650	1.247	5.487	3.353	NW_022172974.1
1	scaf325_38595	1.247	5.487	3.353	NW_022172974.1
1	scaf325_59364	1.247	5.487	3.353	NW_022172974.1
1	scaf325_32047	1.247	5.487	3.353	NW_022172974.1
1	scaf325_177403	1.247	5.487	3.353	NW_022172974.1
1	scaf325_54257	1.247	5.487	3.353	NW_022172974.1
1	scaf325_5672	1.247	5.487	3.353	NW_022172974.1
1	scaf325_186139	1.247	5.487	3.353	NW_022172974.1
1	scaf325_37405	1.247	5.487	3.353	NW_022172974.1
1	scaf325_179783	1.247	5.487	3.353	NW_022172974.1
1	scaf325_158809	1.247	5.487	3.353	NW_022172974.1
1	scaf325_36129	1.247	5.487	3.353	NW_022172974.1
1	scaf325_32135	1.247	5.487	3.353	NW_022172974.1
1	scaf325_180390	1.247	5.487	3.353	NW_022172974.1
1	scaf325_38587	1.247	5.487	3.353	NW_022172974.1
1	scaf325_156947	1.247	5.487	3.353	NW_022172974.1
1	scaf325_72109	1.247	5.487	3.353	NW_022172974.1
1	scaf325_57261	1.247	5.487	3.353	NW_022172974.1
1	scaf325_28783	1.247	5.487	3.353	NW_022172974.1
1	scaf325_36257	1.247	5.487	3.353	NW_022172974.1
1	scaf325_175810	1.247	5.487	3.353	NW_022172974.1
1	scaf325_78146	1.247	5.487	3.353	NW_022172974.1
1	scaf325_171596	1.247	5.487	3.353	NW_022172974.1
1	scaf336_302634	1.247	5.487	3.353	NW_022172986.1
1	scaf325_170293	1.247	5.487	3.353	NW_022172974.1
1	scaf325_121338	1.247	5.487	3.353	NW_022172974.1
1	scaf325_72860	1.247	5.487	3.353	NW_022172974.1
1	scaf325_71626	1.247	5.487	3.353	NW_022172974.1
1	scaf325_5858	1.247	5.487	3.353	NW_022172974.1
1	scaf325_169727	1.247	5.487	3.353	NW_022172974.1
1	scaf325_72099	1.247	5.487	3.353	NW_022172974.1
1	scaf325_175626	1.247	5.487	3.353	NW_022172974.1
1	scaf325_72881	1.247	5.487	3.353	NW_022172974.1
1	scaf325_85630	1.247	5.487	3.353	NW_022172974.1
1	scaf325_106598	1.247	5.487	3.353	NW_022172974.1
1	scaf325_177597	1.247	5.487	3.353	NW_022172974.1
1	scaf325_152105	1.247	5.487	3.353	NW_022172974.1
1	scaf325_177331	1.247	5.487	3.353	NW_022172974.1
1	scaf325_175619	1.247	5.487	3.353	NW_022172974.1
1	scaf325_5119	1.247	5.487	3.353	NW_022172974.1
1	scaf325_1075	1.247	5.487	3.353	NW_022172974.1
1	scaf325_80714	1.247	5.487	3.353	NW_022172974.1
1	scaf336_301848	1.247	5.487	3.353	NW_022172986.1
1	scaf325_47214	1.247	5.487	3.353	NW_022172974.1
1	scaf325_138776	1.247	5.487	3.353	NW_022172974.1
1	scaf325_185646	1.247	5.487	3.353	NW_022172974.1
1	scaf325_39889	1.247	5.487	3.353	NW_022172974.1
1	scaf325_160403	1.247	5.487	3.353	NW_022172974.1
1	scaf325_69486	1.247	5.487	3.353	NW_022172974.1
1	scaf336_300358	1.247	5.487	3.353	NW_022172986.1
1	scaf325_48258	1.247	5.487	3.353	NW_022172974.1
1	scaf325_5135	1.247	5.487	3.353	NW_022172974.1
1	scaf325_49867	1.247	5.487	3.353	NW_022172974.1
1	scaf325_35462	1.247	5.487	3.353	NW_022172974.1
1	scaf325_181109	1.247	5.487	3.353	NW_022172974.1
1	scaf325_35643	1.247	5.487	3.353	NW_022172974.1
1	scaf325_181648	1.247	5.487	3.353	NW_022172974.1
1	scaf325_175074	1.247	5.487	3.353	NW_022172974.1
1	scaf325_40920	1.247	5.487	3.353	NW_022172974.1
1	scaf325_8702	1.247	5.487	3.353	NW_022172974.1
1	scaf325_177271	1.247	5.487	3.353	NW_022172974.1
1	scaf325_175814	1.247	5.487	3.353	NW_022172974.1
1	scaf325_53303	1.247	5.487	3.353	NW_022172974.1
1	scaf325_177388	1.247	5.487	3.353	NW_022172974.1
1	scaf325_31412	1.247	5.487	3.353	NW_022172974.1
1	scaf325_182576	1.247	5.487	3.353	NW_022172974.1
1	scaf325_161515	1.247	5.487	3.353	NW_022172974.1
1	scaf325_37769	1.247	5.487	3.353	NW_022172974.1
1	scaf325_48186	1.247	5.487	3.353	NW_022172974.1
1	scaf325_63176	1.247	5.487	3.353	NW_022172974.1
1	scaf325_65436	1.247	5.487	3.353	NW_022172974.1
1	scaf325_175085	1.247	5.487	3.353	NW_022172974.1
1	scaf325_31336	1.247	5.487	3.353	NW_022172974.1
1	scaf325_182068	1.247	5.487	3.353	NW_022172974.1
1	scaf325_63184	1.247	5.487	3.353	NW_022172974.1
1	scaf325_175715	1.247	5.487	3.353	NW_022172974.1
1	scaf325_177390	1.247	5.487	3.353	NW_022172974.1
1	scaf325_48202	1.247	5.487	3.353	NW_022172974.1
1	scaf325_172839	1.247	5.487	3.353	NW_022172974.1
1	scaf325_35446	1.247	5.487	3.353	NW_022172974.1
1	scaf325_48299	1.247	5.487	3.353	NW_022172974.1
1	scaf325_175596	1.247	5.487	3.353	NW_022172974.1
1	scaf325_65450	1.247	5.487	3.353	NW_022172974.1
1	scaf325_44872	1.247	5.487	3.353	NW_022172974.1
1	scaf325_35441	1.247	5.487	3.353	NW_022172974.1
1	scaf325_25474	1.247	5.487	3.353	NW_022172974.1
1	scaf325_44870	1.247	5.487	3.353	NW_022172974.1
1	scaf336_150271	1.247	5.487	3.353	NW_022172986.1
1	scaf325_61263	1.247	6.041	3.629	NW_022172974.1
1	scaf325_184741	1.247	6.041	3.629	NW_022172974.1
1	scaf522_18017	1.247	6.041	3.629	NW_022173193.1
1	scaf325_21971	1.247	6.041	3.629	NW_022172974.1
1	scaf325_13228	1.247	6.041	3.629	NW_022172974.1
1	scaf325_13213	1.247	6.041	3.629	NW_022172974.1
1	scaf325_13234	1.247	6.041	3.629	NW_022172974.1
1	scaf325_37609	1.247	6.041	3.629	NW_022172974.1
1	scaf325_189324	1.247	6.317	3.767	NW_022172974.1
1	scaf325_218421	1.247	6.317	3.767	NW_022172974.1
1	scaf325_256095	1.247	6.317	3.767	NW_022172974.1
1	scaf522_18016	1.247	6.317	3.767	NW_022173193.1
1	scaf522_17111	1.247	6.317	3.767	NW_022173193.1
1	scaf625_7408	1.247	6.593	3.905	NW_022173307.1
1	scaf325_230331	1.247	6.593	3.905	NW_022172974.1
1	scaf325_264480	1.247	6.593	3.905	NW_022172974.1
1	scaf325_255653	1.247	6.593	3.905	NW_022172974.1
1	scaf325_218422	1.247	6.593	3.905	NW_022172974.1
1	scaf325_197061	1.247	6.593	3.905	NW_022172974.1
1	scaf325_228386	1.247	6.593	3.905	NW_022172974.1
1	scaf325_220778	1.247	6.593	3.905	NW_022172974.1
1	scaf325_189668	1.247	6.593	3.905	NW_022172974.1
1	scaf325_199867	1.247	6.593	3.905	NW_022172974.1
1	scaf325_258525	1.247	6.593	3.905	NW_022172974.1
1	scaf325_194227	1.247	6.593	3.905	NW_022172974.1
1	scaf325_218139	1.247	6.593	3.905	NW_022172974.1
1	scaf325_197932	1.247	6.593	3.905	NW_022172974.1
1	scaf325_197103	1.247	6.593	3.905	NW_022172974.1
1	scaf499_70630	1.247	6.593	3.905	NW_022173166.1
1	scaf325_248347	1.247	6.593	3.905	NW_022172974.1
1	scaf325_202272	1.247	6.593	3.905	NW_022172974.1
1	scaf325_201181	1.247	6.593	3.905	NW_022172974.1
1	scaf325_228841	1.247	6.593	3.905	NW_022172974.1
1	scaf325_249348	1.247	6.593	3.905	NW_022172974.1
1	scaf325_219397	1.247	6.593	3.905	NW_022172974.1
1	scaf325_223305	1.247	6.593	3.905	NW_022172974.1
1	scaf522_31381	1.247	6.593	3.905	NW_022173193.1
1	scaf325_241072	1.247	6.593	3.905	NW_022172974.1
1	scaf325_221327	1.247	6.593	3.905	NW_022172974.1
1	scaf325_219233	1.247	6.593	3.905	NW_022172974.1
1	scaf325_225990	1.247	6.593	3.905	NW_022172974.1
1	scaf325_248348	1.247	6.593	3.905	NW_022172974.1
1	scaf522_30110	1.247	6.593	3.905	NW_022173193.1
1	scaf325_260920	1.247	6.593	3.905	NW_022172974.1
1	scaf325_190949	1.247	6.593	3.905	NW_022172974.1
1	scaf325_197107	1.247	6.593	3.905	NW_022172974.1
1	scaf325_239845	1.247	6.593	3.905	NW_022172974.1
1	scaf325_274615	1.247	6.593	3.905	NW_022172974.1
1	scaf522_52861	1.247	6.593	3.905	NW_022173193.1
1	scaf325_274617	1.247	6.593	3.905	NW_022172974.1
1	scaf325_221757	1.247	6.593	3.905	NW_022172974.1
1	scaf325_270459	1.247	6.593	3.905	NW_022172974.1
1	scaf522_27143	1.247	6.593	3.905	NW_022173193.1
1	scaf499_70744	1.247	6.593	3.905	NW_022173166.1
1	scaf325_238926	1.247	6.593	3.905	NW_022172974.1
1	scaf522_31380	1.247	7.708	4.459	NW_022173193.1
1	scaf522_26279	1.247	7.708	4.459	NW_022173193.1
1	scaf522_58456	1.247	7.708	4.459	NW_022173193.1
1	scaf522_31484	1.247	7.708	4.459	NW_022173193.1
1	scaf522_18573	1.247	7.708	4.459	NW_022173193.1
1	scaf522_26974	1.247	7.708	4.459	NW_022173193.1
1	scaf522_24663	1.247	7.708	4.459	NW_022173193.1
1	scaf522_56253	1.247	7.708	4.459	NW_022173193.1
1	scaf522_27198	1.247	7.708	4.459	NW_022173193.1
1	scaf522_56219	1.247	7.708	4.459	NW_022173193.1
1	scaf499_81234	1.247	7.708	4.459	NW_022173166.1
1	scaf522_24532	1.247	7.708	4.459	NW_022173193.1
1	scaf499_71140	1.247	7.708	4.459	NW_022173166.1
1	scaf522_56179	1.247	7.708	4.459	NW_022173193.1
1	scaf491_87113	1.247	7.708	4.459	NW_022173158.1
1	scaf522_56147	1.247	7.708	4.459	NW_022173193.1
1	scaf522_55811	1.247	7.708	4.459	NW_022173193.1
1	scaf499_79338	1.247	7.708	4.459	NW_022173166.1
1	scaf491_21120	1.247	7.708	4.459	NW_022173158.1
1	scaf522_55819	1.247	7.708	4.459	NW_022173193.1
1	scaf522_55808	1.247	7.708	4.459	NW_022173193.1
1	scaf522_73243	1.247	7.708	4.459	NW_022173193.1
1	scaf491_102046	1.247	7.708	4.459	NW_022173158.1
1	scaf522_55820	1.247	7.708	4.459	NW_022173193.1
1	scaf491_21124	1.524	8.262	4.874	NW_022173158.1
1	scaf491_49088	1.524	8.262	4.874	NW_022173158.1
1	scaf522_45732	1.524	8.262	4.874	NW_022173193.1
1	scaf491_80905	1.524	8.262	4.874	NW_022173158.1
1	scaf491_53141	1.524	8.262	4.874	NW_022173158.1
1	scaf522_73893	1.524	8.262	4.874	NW_022173193.1
1	scaf522_14527	1.524	8.262	4.874	NW_022173193.1
1	scaf491_33565	1.524	8.262	4.874	NW_022173158.1
1	scaf491_45231	1.524	8.262	4.874	NW_022173158.1
1	scaf491_60378	1.524	8.262	4.874	NW_022173158.1
1	scaf491_80954	1.524	8.262	4.874	NW_022173158.1
1	scaf522_52922	1.524	8.262	4.874	NW_022173193.1
1	scaf522_47520	1.524	8.262	4.874	NW_022173193.1
1	scaf522_82188	1.524	8.262	4.874	NW_022173193.1
1	scaf522_90338	1.524	8.262	4.874	NW_022173193.1
1	scaf491_52861	1.524	8.262	4.874	NW_022173158.1
1	scaf522_41273	1.524	8.262	4.874	NW_022173193.1
1	scaf522_79269	1.524	8.262	4.874	NW_022173193.1
1	scaf522_64828	1.524	8.262	4.874	NW_022173193.1
1	scaf491_102173	1.524	8.262	4.874	NW_022173158.1
1	scaf522_82224	1.524	8.262	4.874	NW_022173193.1
1	scaf522_73294	1.524	8.262	4.874	NW_022173193.1
1	scaf522_106067	1.524	8.262	4.874	NW_022173193.1
1	scaf491_96377	1.524	8.262	4.874	NW_022173158.1
1	scaf522_82216	1.524	8.262	4.874	NW_022173193.1
1	scaf522_50112	1.524	8.262	4.874	NW_022173193.1
1	scaf522_50614	1.524	8.262	4.874	NW_022173193.1
1	scaf522_88850	1.524	8.262	4.874	NW_022173193.1
1	scaf522_72384	1.524	8.262	4.874	NW_022173193.1
1	scaf522_90239	1.524	8.262	4.874	NW_022173193.1
1	scaf491_21914	1.524	8.262	4.874	NW_022173158.1
1	scaf522_29214	1.524	8.262	4.874	NW_022173193.1
1	scaf491_34809	1.524	8.262	4.874	NW_022173158.1
1	scaf522_51471	1.524	8.262	4.874	NW_022173193.1
1	scaf522_84392	1.524	8.262	4.874	NW_022173193.1
1	scaf522_74022	1.524	8.262	4.874	NW_022173193.1
1	scaf522_39385	1.524	8.262	4.874	NW_022173193.1
1	scaf491_26046	1.524	8.262	4.874	NW_022173158.1
1	scaf522_61171	1.524	8.262	4.874	NW_022173193.1
1	scaf522_73737	1.524	8.262	4.874	NW_022173193.1
1	scaf522_43367	1.524	8.262	4.874	NW_022173193.1
1	scaf522_60940	1.524	8.262	4.874	NW_022173193.1
1	scaf491_21848	1.524	8.262	4.874	NW_022173158.1
1	scaf522_82428	1.524	8.262	4.874	NW_022173193.1
1	scaf522_88170	1.524	8.262	4.874	NW_022173193.1
1	scaf522_90294	1.524	8.262	4.874	NW_022173193.1
1	scaf522_89972	1.524	8.262	4.874	NW_022173193.1
1	scaf522_57211	1.524	8.262	4.874	NW_022173193.1
1	scaf491_79706	1.524	8.262	4.874	NW_022173158.1
1	scaf522_76054	1.524	8.262	4.874	NW_022173193.1
1	scaf522_72420	1.524	8.262	4.874	NW_022173193.1
1	scaf491_96378	1.524	8.262	4.874	NW_022173158.1
1	scaf491_52887	1.524	8.262	4.874	NW_022173158.1
1	scaf491_22718	1.524	8.262	4.874	NW_022173158.1
1	scaf491_46066	1.524	8.262	4.874	NW_022173158.1
1	scaf522_97817	1.524	8.262	4.874	NW_022173193.1
1	scaf522_20785	1.524	8.262	4.874	NW_022173193.1
1	scaf522_71093	1.524	8.262	4.874	NW_022173193.1
1	scaf384_10159	1.524	8.262	4.874	NW_022173039.1
1	scaf522_47190	1.524	8.262	4.874	NW_022173193.1
1	scaf522_51957	1.524	8.262	4.874	NW_022173193.1
1	scaf522_82191	1.524	8.262	4.874	NW_022173193.1
1	scaf522_64934	1.524	8.262	4.874	NW_022173193.1
1	scaf522_78470	1.524	8.262	4.874	NW_022173193.1
1	scaf522_50567	1.524	8.262	4.874	NW_022173193.1
1	scaf522_84306	1.524	8.262	4.874	NW_022173193.1
1	scaf522_84509	1.524	8.262	4.874	NW_022173193.1
1	scaf491_89254	1.524	8.262	4.874	NW_022173158.1
1	scaf522_83770	1.524	8.262	4.874	NW_022173193.1
1	scaf522_82096	1.524	8.262	4.874	NW_022173193.1
1	scaf522_84458	1.524	8.262	4.874	NW_022173193.1
1	scaf522_83800	1.524	8.262	4.874	NW_022173193.1
1	scaf522_84007	1.524	8.262	4.874	NW_022173193.1
1	scaf522_67880	1.524	8.262	4.874	NW_022173193.1
1	scaf491_110939	1.524	8.538	5.012	NW_022173158.1
1	scaf522_99396	1.524	8.538	5.012	NW_022173193.1
1	scaf491_114495	1.524	8.538	5.012	NW_022173158.1
1	scaf491_109309	1.524	8.538	5.012	NW_022173158.1
1	scaf491_109349	1.524	8.538	5.012	NW_022173158.1
1	scaf522_86096	1.524	8.538	5.012	NW_022173193.1
1	scaf522_85190	1.524	8.538	5.012	NW_022173193.1
1	scaf522_87823	1.524	8.538	5.012	NW_022173193.1
1	scaf491_99789	1.524	8.538	5.012	NW_022173158.1
1	scaf491_99794	1.524	8.538	5.012	NW_022173158.1
1	scaf522_86270	1.524	8.538	5.012	NW_022173193.1
1	scaf491_103986	1.524	8.538	5.012	NW_022173158.1
1	scaf522_96496	1.524	8.538	5.012	NW_022173193.1
1	scaf491_63460	1.524	8.814	5.15	NW_022173158.1
1	scaf491_30531	1.524	8.814	5.15	NW_022173158.1
1	scaf491_60486	1.524	8.814	5.15	NW_022173158.1
1	scaf522_91423	1.524	8.814	5.15	NW_022173193.1
1	scaf491_43576	1.524	8.814	5.15	NW_022173158.1
1	scaf491_40409	1.524	8.814	5.15	NW_022173158.1
1	scaf491_61639	1.524	8.814	5.15	NW_022173158.1
1	scaf491_61541	1.524	8.814	5.15	NW_022173158.1
1	scaf491_109420	1.524	8.814	5.15	NW_022173158.1
1	scaf491_39984	1.524	8.814	5.15	NW_022173158.1
1	scaf491_62103	1.524	8.814	5.15	NW_022173158.1
1	scaf384_58930	1.524	8.814	5.15	NW_022173039.1
1	scaf491_40277	1.524	8.814	5.15	NW_022173158.1
1	scaf384_48429	1.524	8.814	5.15	NW_022173039.1
1	scaf491_63432	1.524	8.814	5.15	NW_022173158.1
1	scaf491_42293	1.524	8.814	5.15	NW_022173158.1
1	scaf384_58983	1.524	8.814	5.15	NW_022173039.1
1	scaf384_87754	1.524	8.814	5.15	NW_022173039.1
1	scaf491_41165	1.524	8.814	5.15	NW_022173158.1
1	scaf384_8125	1.524	9.09	5.288	NW_022173039.1
1	scaf491_43758	1.524	9.09	5.288	NW_022173158.1
1	scaf491_31179	1.524	9.09	5.288	NW_022173158.1
1	scaf491_45178	1.524	9.09	5.288	NW_022173158.1
1	scaf384_11235	1.524	9.09	5.288	NW_022173039.1
1	scaf522_96342	1.524	9.09	5.288	NW_022173193.1
1	scaf491_62515	1.524	9.09	5.288	NW_022173158.1
1	scaf384_77570	1.524	9.09	5.288	NW_022173039.1
1	scaf384_150367	1.524	9.09	5.288	NW_022173039.1
1	scaf384_177462	1.524	9.09	5.288	NW_022173039.1
1	scaf384_94656	1.524	9.09	5.288	NW_022173039.1
1	scaf384_72042	1.524	9.09	5.288	NW_022173039.1
1	scaf384_96288	1.524	9.09	5.288	NW_022173039.1
1	scaf384_73480	1.524	9.09	5.288	NW_022173039.1
1	scaf384_125869	1.524	9.09	5.288	NW_022173039.1
1	scaf384_145672	1.524	9.09	5.288	NW_022173039.1
1	scaf384_127599	1.524	9.09	5.288	NW_022173039.1
1	scaf384_46124	1.524	9.09	5.288	NW_022173039.1
1	scaf384_211721	1.524	9.09	5.288	NW_022173039.1
1	scaf384_158951	1.524	9.09	5.288	NW_022173039.1
1	scaf384_211548	1.524	9.09	5.288	NW_022173039.1
1	scaf384_93116	1.524	9.09	5.288	NW_022173039.1
1	scaf384_211251	1.524	9.09	5.288	NW_022173039.1
1	scaf384_42654	1.524	9.09	5.288	NW_022173039.1
1	scaf384_36424	1.524	9.09	5.288	NW_022173039.1
1	scaf384_105703	1.524	9.09	5.288	NW_022173039.1
1	scaf384_211724	1.524	9.09	5.288	NW_022173039.1
1	scaf384_211694	1.524	9.09	5.288	NW_022173039.1
1	scaf384_211330	1.524	9.09	5.288	NW_022173039.1
1	scaf384_110687	1.524	9.09	5.288	NW_022173039.1
1	scaf384_110257	1.524	9.09	5.288	NW_022173039.1
1	scaf384_78773	1.524	9.09	5.288	NW_022173039.1
1	scaf384_98295	1.524	9.09	5.288	NW_022173039.1
1	scaf384_93178	1.524	9.09	5.288	NW_022173039.1
1	scaf384_209736	1.524	9.09	5.288	NW_022173039.1
1	scaf384_196439	1.524	9.09	5.288	NW_022173039.1
1	scaf384_192991	1.524	9.09	5.288	NW_022173039.1
1	scaf384_181805	1.524	9.09	5.288	NW_022173039.1
1	scaf384_209972	1.524	9.09	5.288	NW_022173039.1
1	scaf384_211334	1.524	9.09	5.288	NW_022173039.1
1	scaf522_62458	1.524	9.09	5.288	NW_022173193.1
1	scaf384_219488	1.524	9.09	5.288	NW_022173039.1
1	scaf384_219317	1.524	9.09	5.288	NW_022173039.1
1	scaf384_107508	1.524	9.09	5.288	NW_022173039.1
1	scaf522_62461	1.524	9.09	5.288	NW_022173193.1
1	scaf384_200286	1.524	9.09	5.288	NW_022173039.1
1	scaf384_228655	1.524	9.09	5.288	NW_022173039.1
1	scaf384_69332	1.524	9.09	5.288	NW_022173039.1
1	scaf384_70915	1.524	9.09	5.288	NW_022173039.1
1	scaf384_40893	1.524	9.09	5.288	NW_022173039.1
1	scaf522_62451	1.524	9.09	5.288	NW_022173193.1
1	scaf522_62455	1.524	9.09	5.288	NW_022173193.1
1	scaf384_211528	1.524	9.09	5.288	NW_022173039.1
1	scaf384_69347	1.524	9.09	5.288	NW_022173039.1
1	scaf384_125027	1.524	9.09	5.288	NW_022173039.1
1	scaf522_62446	1.524	9.09	5.288	NW_022173193.1
1	scaf384_181803	1.524	9.09	5.288	NW_022173039.1
1	scaf384_211193	1.524	9.09	5.288	NW_022173039.1
1	scaf384_71166	1.524	9.09	5.288	NW_022173039.1
1	scaf384_70287	1.524	9.09	5.288	NW_022173039.1
1	scaf384_209805	1.524	9.09	5.288	NW_022173039.1
1	scaf522_62449	1.524	9.09	5.288	NW_022173193.1
1	scaf384_82733	1.524	9.367	5.426	NW_022173039.1
1	scaf384_64203	1.524	9.367	5.426	NW_022173039.1
1	scaf491_52823	1.524	9.367	5.426	NW_022173158.1
1	scaf384_228656	1.524	9.367	5.426	NW_022173039.1
1	scaf384_85739	1.524	9.367	5.426	NW_022173039.1
1	scaf384_85040	1.524	9.367	5.426	NW_022173039.1
1	scaf384_103991	1.524	9.367	5.426	NW_022173039.1
1	scaf384_46228	1.524	9.367	5.426	NW_022173039.1
1	scaf384_219550	1.524	9.367	5.426	NW_022173039.1
1	scaf384_209818	1.524	9.367	5.426	NW_022173039.1
1	scaf384_197041	1.524	9.367	5.426	NW_022173039.1
1	scaf384_111676	1.524	9.367	5.426	NW_022173039.1
1	scaf384_65837	1.524	9.367	5.426	NW_022173039.1
1	scaf384_226266	1.524	9.367	5.426	NW_022173039.1
1	scaf384_211745	1.524	9.367	5.426	NW_022173039.1
1	scaf384_211527	1.524	9.367	5.426	NW_022173039.1
1	scaf384_109071	1.524	9.367	5.426	NW_022173039.1
1	scaf384_211742	1.524	9.367	5.426	NW_022173039.1
1	scaf384_83005	1.524	9.367	5.426	NW_022173039.1
1	scaf384_73837	1.524	9.367	5.426	NW_022173039.1
1	scaf384_178737	1.524	9.367	5.426	NW_022173039.1
1	scaf384_96646	1.524	9.367	5.426	NW_022173039.1
1	scaf491_81311	1.524	9.367	5.426	NW_022173158.1
1	scaf384_127847	1.524	9.367	5.426	NW_022173039.1
1	scaf384_31769	1.524	9.367	5.426	NW_022173039.1
1	scaf384_67901	1.524	9.367	5.426	NW_022173039.1
1	scaf384_211671	1.524	9.367	5.426	NW_022173039.1
1	scaf384_59390	1.524	9.367	5.426	NW_022173039.1
1	scaf522_106003	1.524	9.367	5.426	NW_022173193.1
1	scaf522_99659	1.524	9.367	5.426	NW_022173193.1
1	scaf491_110423	1.524	9.367	5.426	NW_022173158.1
1	scaf384_13613	1.524	9.367	5.426	NW_022173039.1
1	scaf522_99541	1.524	9.367	5.426	NW_022173193.1
1	scaf491_90368	1.524	9.367	5.426	NW_022173158.1
1	scaf491_23807	1.524	9.367	5.426	NW_022173158.1
1	scaf491_33292	1.524	9.367	5.426	NW_022173158.1
1	scaf384_17067	1.524	9.367	5.426	NW_022173039.1
1	scaf491_39986	1.524	9.367	5.426	NW_022173158.1
1	scaf708_33406	1.524	9.367	5.426	NW_022173399.1
1	scaf491_112390	1.524	9.367	5.426	NW_022173158.1
1	scaf491_93272	1.524	9.367	5.426	NW_022173158.1
1	scaf384_18599	1.524	9.367	5.426	NW_022173039.1
1	scaf491_80851	1.524	9.367	5.426	NW_022173158.1
1	scaf384_17055	1.524	9.367	5.426	NW_022173039.1
1	scaf384_190944	1.524	9.367	5.426	NW_022173039.1
1	scaf491_96676	1.524	9.367	5.426	NW_022173158.1
1	scaf384_150478	1.524	9.367	5.426	NW_022173039.1
1	scaf384_185271	1.524	9.367	5.426	NW_022173039.1
1	scaf384_208321	1.524	9.367	5.426	NW_022173039.1
1	scaf384_158285	1.524	9.367	5.426	NW_022173039.1
1	scaf384_142898	1.524	9.367	5.426	NW_022173039.1
1	scaf384_123166	1.524	9.367	5.426	NW_022173039.1
1	scaf384_214487	1.524	9.367	5.426	NW_022173039.1
1	scaf491_102027	1.524	9.367	5.426	NW_022173158.1
1	scaf384_216027	1.524	9.367	5.426	NW_022173039.1
1	scaf384_153041	1.524	9.367	5.426	NW_022173039.1
1	scaf384_156919	1.524	9.367	5.426	NW_022173039.1
1	scaf384_122565	1.524	9.367	5.426	NW_022173039.1
1	scaf384_131846	1.524	9.367	5.426	NW_022173039.1
1	scaf384_216028	1.524	9.367	5.426	NW_022173039.1
1	scaf384_212280	1.524	9.367	5.426	NW_022173039.1
1	scaf384_131405	1.524	9.367	5.426	NW_022173039.1
1	scaf384_123419	1.524	9.367	5.426	NW_022173039.1
1	scaf384_155961	1.524	9.367	5.426	NW_022173039.1
1	scaf384_136709	1.524	9.367	5.426	NW_022173039.1
1	scaf491_41298	1.524	9.367	5.426	NW_022173158.1
1	scaf384_132007	1.524	9.367	5.426	NW_022173039.1
1	scaf384_143184	1.524	9.367	5.426	NW_022173039.1
1	scaf384_142303	1.524	9.367	5.426	NW_022173039.1
1	scaf384_35992	1.524	9.367	5.426	NW_022173039.1
1	scaf384_36129	1.524	9.367	5.426	NW_022173039.1
1	scaf384_140372	1.524	9.367	5.426	NW_022173039.1
1	scaf384_143142	1.524	9.367	5.426	NW_022173039.1
1	scaf384_159347	1.524	9.367	5.426	NW_022173039.1
1	scaf491_90387	1.524	9.367	5.426	NW_022173158.1
1	scaf384_127568	1.524	9.367	5.426	NW_022173039.1
1	scaf384_32540	1.524	9.367	5.426	NW_022173039.1
1	scaf384_159372	1.524	9.367	5.426	NW_022173039.1
1	scaf384_137226	1.524	9.367	5.426	NW_022173039.1
1	scaf384_118339	1.524	9.367	5.426	NW_022173039.1
1	scaf384_139577	1.524	9.367	5.426	NW_022173039.1
1	scaf491_12175	1.524	9.367	5.426	NW_022173158.1
1	scaf384_141151	1.524	9.367	5.426	NW_022173039.1
1	scaf384_123121	1.524	9.367	5.426	NW_022173039.1
1	scaf384_18422	1.524	9.367	5.426	NW_022173039.1
1	scaf384_11255	1.524	9.367	5.426	NW_022173039.1
1	scaf491_30507	1.524	9.367	5.426	NW_022173158.1
1	scaf491_103668	1.524	9.367	5.426	NW_022173158.1
1	scaf491_46068	1.524	9.367	5.426	NW_022173158.1
1	scaf491_61704	1.524	9.367	5.426	NW_022173158.1
1	scaf491_82075	1.524	9.367	5.426	NW_022173158.1
1	scaf491_103670	1.524	9.367	5.426	NW_022173158.1
1	scaf384_126739	1.524	9.367	5.426	NW_022173039.1
1	scaf384_10297	1.524	9.367	5.426	NW_022173039.1
1	scaf491_42900	1.524	9.367	5.426	NW_022173158.1
1	scaf491_78037	1.524	9.367	5.426	NW_022173158.1
1	scaf491_42904	1.524	9.367	5.426	NW_022173158.1
1	scaf491_58781	1.524	9.367	5.426	NW_022173158.1
1	scaf491_58107	1.524	9.367	5.426	NW_022173158.1
1	scaf491_26068	1.524	9.367	5.426	NW_022173158.1
1	scaf384_152979	1.524	9.367	5.426	NW_022173039.1
1	scaf491_19403	1.524	9.367	5.426	NW_022173158.1
1	scaf491_79194	1.524	9.367	5.426	NW_022173158.1
1	scaf491_31760	1.524	9.367	5.426	NW_022173158.1
1	scaf491_26558	1.524	9.367	5.426	NW_022173158.1
1	scaf491_70547	1.524	9.367	5.426	NW_022173158.1
1	scaf384_134759	1.524	9.367	5.426	NW_022173039.1
1	scaf384_143252	1.524	9.367	5.426	NW_022173039.1
1	scaf491_79960	1.524	9.367	5.426	NW_022173158.1
1	scaf522_100105	1.524	9.367	5.426	NW_022173193.1
1	scaf491_54569	1.524	9.367	5.426	NW_022173158.1
1	scaf491_44987	1.524	9.367	5.426	NW_022173158.1
1	scaf491_89476	1.524	9.367	5.426	NW_022173158.1
1	scaf491_96867	1.524	9.367	5.426	NW_022173158.1
1	scaf491_45206	1.524	9.367	5.426	NW_022173158.1
1	scaf491_41426	1.524	9.367	5.426	NW_022173158.1
1	scaf384_11256	1.524	9.367	5.426	NW_022173039.1
1	scaf384_35901	1.524	9.367	5.426	NW_022173039.1
1	scaf384_124233	1.524	9.367	5.426	NW_022173039.1
1	scaf384_164612	1.524	9.367	5.426	NW_022173039.1
1	scaf384_140197	1.524	9.367	5.426	NW_022173039.1
1	scaf384_10155	1.524	9.367	5.426	NW_022173039.1
1	scaf384_150110	1.524	9.367	5.426	NW_022173039.1
1	scaf384_142985	1.524	9.367	5.426	NW_022173039.1
1	scaf384_126465	1.524	9.367	5.426	NW_022173039.1
1	scaf384_134875	1.524	9.367	5.426	NW_022173039.1
1	scaf384_120316	1.524	9.367	5.426	NW_022173039.1
1	scaf384_122138	1.524	9.367	5.426	NW_022173039.1
1	scaf384_131400	1.524	9.367	5.426	NW_022173039.1
1	scaf384_141871	1.524	9.367	5.426	NW_022173039.1
1	scaf384_131298	1.524	9.367	5.426	NW_022173039.1
1	scaf491_60670	1.524	9.367	5.426	NW_022173158.1
1	scaf491_24426	1.524	9.367	5.426	NW_022173158.1
1	scaf384_11683	1.524	9.367	5.426	NW_022173039.1
1	scaf384_141288	1.524	9.367	5.426	NW_022173039.1
1	scaf384_124303	1.524	9.367	5.426	NW_022173039.1
1	scaf384_140429	1.524	9.367	5.426	NW_022173039.1
1	scaf491_43388	1.524	9.367	5.426	NW_022173158.1
1	scaf384_36128	1.524	9.367	5.426	NW_022173039.1
1	scaf384_140784	1.524	9.367	5.426	NW_022173039.1
1	scaf384_135070	1.524	9.367	5.426	NW_022173039.1
1	scaf384_35867	1.524	9.367	5.426	NW_022173039.1
1	scaf384_39433	1.524	9.367	5.426	NW_022173039.1
1	scaf384_154007	1.524	9.367	5.426	NW_022173039.1
1	scaf491_100690	1.524	9.367	5.426	NW_022173158.1
1	scaf384_158289	1.524	9.367	5.426	NW_022173039.1
1	scaf708_8852	1.524	9.367	5.426	NW_022173399.1
1	scaf384_124435	1.524	9.367	5.426	NW_022173039.1
1	scaf708_9946	1.524	9.367	5.426	NW_022173399.1
1	scaf491_42426	1.524	9.367	5.426	NW_022173158.1
1	scaf384_154022	1.524	9.367	5.426	NW_022173039.1
1	scaf491_32518	1.524	9.367	5.426	NW_022173158.1
1	scaf384_17473	1.524	9.367	5.426	NW_022173039.1
1	scaf384_138587	1.524	9.367	5.426	NW_022173039.1
1	scaf491_82371	1.524	9.367	5.426	NW_022173158.1
1	scaf491_60090	1.524	9.367	5.426	NW_022173158.1
1	scaf491_101669	1.524	9.367	5.426	NW_022173158.1
1	scaf384_155723	1.524	9.367	5.426	NW_022173039.1
1	scaf491_43831	1.524	9.367	5.426	NW_022173158.1
1	scaf522_99865	1.524	9.367	5.426	NW_022173193.1
1	scaf491_97497	1.524	9.367	5.426	NW_022173158.1
1	scaf384_11132	1.524	9.367	5.426	NW_022173039.1
1	scaf491_58263	1.524	9.367	5.426	NW_022173158.1
1	scaf522_105673	1.524	9.643	5.564	NW_022173193.1
1	scaf384_202325	1.524	9.643	5.564	NW_022173039.1
1	scaf491_70966	1.524	9.643	5.564	NW_022173158.1
1	scaf491_60445	1.524	9.643	5.564	NW_022173158.1
1	scaf708_8934	1.524	9.643	5.564	NW_022173399.1
1	scaf384_148653	1.524	9.643	5.564	NW_022173039.1
1	scaf384_184728	1.524	9.643	5.564	NW_022173039.1
1	scaf384_42123	1.524	9.643	5.564	NW_022173039.1
1	scaf491_70970	1.524	9.643	5.564	NW_022173158.1
1	scaf491_70962	1.524	9.643	5.564	NW_022173158.1
1	scaf384_120982	1.524	9.643	5.564	NW_022173039.1
1	scaf384_210638	1.524	9.643	5.564	NW_022173039.1
1	scaf384_127461	1.524	9.643	5.564	NW_022173039.1
1	scaf384_200413	1.524	9.643	5.564	NW_022173039.1
1	scaf384_148120	1.524	9.643	5.564	NW_022173039.1
1	scaf384_198026	1.524	9.643	5.564	NW_022173039.1
1	scaf384_209473	1.524	9.643	5.564	NW_022173039.1
1	scaf384_193824	1.524	9.643	5.564	NW_022173039.1
1	scaf384_39330	1.524	9.643	5.564	NW_022173039.1
1	scaf384_25536	1.524	9.643	5.564	NW_022173039.1
1	scaf384_167002	1.524	9.643	5.564	NW_022173039.1
1	scaf384_38892	1.524	9.643	5.564	NW_022173039.1
1	scaf384_33102	1.524	9.643	5.564	NW_022173039.1
1	scaf384_22027	1.524	9.643	5.564	NW_022173039.1
1	scaf384_219123	1.524	9.643	5.564	NW_022173039.1
1	scaf384_171705	1.524	9.643	5.564	NW_022173039.1
1	scaf384_184729	1.524	9.643	5.564	NW_022173039.1
1	scaf384_34175	1.524	9.643	5.564	NW_022173039.1
1	scaf384_25592	1.524	9.643	5.564	NW_022173039.1
1	scaf384_235178	1.524	9.643	5.564	NW_022173039.1
1	scaf384_235028	1.524	9.643	5.564	NW_022173039.1
1	scaf384_42720	1.524	9.643	5.564	NW_022173039.1
1	scaf384_42458	1.524	9.643	5.564	NW_022173039.1
1	scaf384_167961	1.524	9.643	5.564	NW_022173039.1
1	scaf384_31373	1.524	9.643	5.564	NW_022173039.1
1	scaf384_30657	1.524	9.643	5.564	NW_022173039.1
1	scaf384_36474	1.524	9.643	5.564	NW_022173039.1
1	scaf384_182402	1.524	9.643	5.564	NW_022173039.1
1	scaf384_28416	1.524	9.643	5.564	NW_022173039.1
1	scaf384_228289	1.524	9.643	5.564	NW_022173039.1
1	scaf384_223391	1.524	9.643	5.564	NW_022173039.1
1	scaf384_234322	1.524	9.643	5.564	NW_022173039.1
1	scaf384_228294	1.524	9.643	5.564	NW_022173039.1
1	scaf384_232553	1.524	9.643	5.564	NW_022173039.1
1	scaf384_224801	1.524	9.643	5.564	NW_022173039.1
1	scaf384_209802	1.524	9.643	5.564	NW_022173039.1
1	scaf384_27711	1.524	9.643	5.564	NW_022173039.1
1	scaf384_18112	1.524	9.643	5.564	NW_022173039.1
1	scaf384_207122	1.524	9.643	5.564	NW_022173039.1
1	scaf384_218398	1.524	9.643	5.564	NW_022173039.1
1	scaf384_227969	1.524	9.643	5.564	NW_022173039.1
1	scaf384_222358	1.524	9.643	5.564	NW_022173039.1
1	scaf384_223355	1.524	9.643	5.564	NW_022173039.1
1	scaf384_121514	1.524	9.643	5.564	NW_022173039.1
1	scaf384_36116	1.524	9.643	5.564	NW_022173039.1
1	scaf384_185912	1.524	9.643	5.564	NW_022173039.1
1	scaf384_186040	1.524	9.643	5.564	NW_022173039.1
1	scaf384_207374	1.524	9.643	5.564	NW_022173039.1
1	scaf384_43048	1.524	9.643	5.564	NW_022173039.1
1	scaf384_126512	1.524	9.643	5.564	NW_022173039.1
1	scaf384_122507	1.524	9.643	5.564	NW_022173039.1
1	scaf384_185566	1.524	9.643	5.564	NW_022173039.1
1	scaf384_193463	1.524	9.643	5.564	NW_022173039.1
1	scaf384_194076	1.524	9.643	5.564	NW_022173039.1
1	scaf384_120353	1.524	9.643	5.564	NW_022173039.1
1	scaf384_173679	1.524	9.643	5.564	NW_022173039.1
1	scaf384_39324	1.524	9.643	5.564	NW_022173039.1
1	scaf384_163154	1.524	9.643	5.564	NW_022173039.1
1	scaf384_178118	1.524	9.643	5.564	NW_022173039.1
1	scaf384_226026	1.524	9.643	5.564	NW_022173039.1
1	scaf384_193836	1.524	9.643	5.564	NW_022173039.1
1	scaf384_197841	1.524	9.643	5.564	NW_022173039.1
1	scaf384_148321	1.524	9.643	5.564	NW_022173039.1
1	scaf384_148504	1.524	9.643	5.564	NW_022173039.1
1	scaf384_228288	1.524	9.643	5.564	NW_022173039.1
1	scaf384_26150	1.524	9.643	5.564	NW_022173039.1
1	scaf384_42722	1.524	9.643	5.564	NW_022173039.1
1	scaf384_136550	1.524	9.643	5.564	NW_022173039.1
1	scaf384_228537	1.524	9.643	5.564	NW_022173039.1
1	scaf384_30905	1.524	9.643	5.564	NW_022173039.1
1	scaf384_175465	1.524	9.643	5.564	NW_022173039.1
1	scaf384_193074	1.524	9.643	5.564	NW_022173039.1
1	scaf384_25387	1.524	9.643	5.564	NW_022173039.1
1	scaf384_179656	1.524	9.643	5.564	NW_022173039.1
1	scaf384_225007	1.524	9.643	5.564	NW_022173039.1
1	scaf384_203590	1.524	9.643	5.564	NW_022173039.1
1	scaf384_209719	1.524	9.643	5.564	NW_022173039.1
1	scaf384_29341	1.524	9.643	5.564	NW_022173039.1
1	scaf384_225821	1.524	9.643	5.564	NW_022173039.1
1	scaf384_207169	1.524	9.643	5.564	NW_022173039.1
1	scaf384_207103	1.524	9.643	5.564	NW_022173039.1
1	scaf384_34141	1.524	9.643	5.564	NW_022173039.1
1	scaf384_223356	1.524	9.643	5.564	NW_022173039.1
1	scaf384_191049	1.524	9.643	5.564	NW_022173039.1
1	scaf384_30752	1.524	9.643	5.564	NW_022173039.1
1	scaf384_184719	1.524	9.643	5.564	NW_022173039.1
1	scaf384_228273	1.524	9.643	5.564	NW_022173039.1
1	scaf384_190366	1.524	9.643	5.564	NW_022173039.1
1	scaf384_167195	1.524	9.643	5.564	NW_022173039.1
1	scaf384_25136	1.524	9.643	5.564	NW_022173039.1
1	scaf384_26041	1.524	9.643	5.564	NW_022173039.1
1	scaf384_196003	1.524	9.643	5.564	NW_022173039.1
1	scaf384_224151	1.524	9.643	5.564	NW_022173039.1
1	scaf384_28747	1.524	9.643	5.564	NW_022173039.1
1	scaf384_135481	1.524	9.643	5.564	NW_022173039.1
1	scaf384_39335	1.524	9.643	5.564	NW_022173039.1
1	scaf384_185331	1.524	9.643	5.564	NW_022173039.1
1	scaf384_219105	1.524	9.643	5.564	NW_022173039.1
1	scaf384_17517	1.524	9.643	5.564	NW_022173039.1
1	scaf384_13567	1.524	9.643	5.564	NW_022173039.1
1	scaf384_174791	1.524	9.643	5.564	NW_022173039.1
1	scaf384_222392	1.524	9.643	5.564	NW_022173039.1
1	scaf384_221358	1.524	9.643	5.564	NW_022173039.1
1	scaf384_223342	1.524	9.643	5.564	NW_022173039.1
1	scaf384_175337	1.524	9.643	5.564	NW_022173039.1
1	scaf384_25389	1.524	9.643	5.564	NW_022173039.1
1	scaf384_196116	1.524	9.643	5.564	NW_022173039.1
1	scaf384_168846	1.524	9.643	5.564	NW_022173039.1
1	scaf384_136155	1.524	9.643	5.564	NW_022173039.1
1	scaf384_32652	1.524	9.643	5.564	NW_022173039.1
1	scaf384_168840	1.524	9.643	5.564	NW_022173039.1
1	scaf384_203496	1.524	9.643	5.564	NW_022173039.1
1	scaf384_185332	1.524	9.643	5.564	NW_022173039.1
1	scaf384_218102	1.524	9.643	5.564	NW_022173039.1
1	scaf384_36747	1.524	9.643	5.564	NW_022173039.1
1	scaf384_207205	1.524	9.643	5.564	NW_022173039.1
1	scaf384_176381	1.524	9.643	5.564	NW_022173039.1
1	scaf384_33023	1.524	9.643	5.564	NW_022173039.1
1	scaf384_192824	1.524	9.643	5.564	NW_022173039.1
1	scaf384_223567	1.524	9.643	5.564	NW_022173039.1
1	scaf384_221928	1.524	9.643	5.564	NW_022173039.1
1	scaf384_43627	1.524	9.643	5.564	NW_022173039.1
1	scaf384_125148	1.524	9.643	5.564	NW_022173039.1
1	scaf384_178137	1.524	9.643	5.564	NW_022173039.1
1	scaf384_210788	1.524	9.643	5.564	NW_022173039.1
1	scaf708_41005	1.524	9.643	5.564	NW_022173399.1
1	scaf384_184783	1.524	9.919	5.701	NW_022173039.1
1	scaf384_42134	1.524	9.919	5.701	NW_022173039.1
1	scaf384_224152	1.524	9.919	5.701	NW_022173039.1
1	scaf384_20961	1.524	9.919	5.701	NW_022173039.1
1	scaf384_141823	1.524	9.919	5.701	NW_022173039.1
1	scaf384_27712	1.524	9.919	5.701	NW_022173039.1
1	scaf384_37106	1.524	9.919	5.701	NW_022173039.1
1	scaf384_149731	1.524	9.919	5.701	NW_022173039.1
1	scaf708_33002	1.524	9.919	5.701	NW_022173399.1
1	scaf384_222603	1.524	9.919	5.701	NW_022173039.1
1	scaf384_136156	1.524	9.919	5.701	NW_022173039.1
1	scaf384_218783	1.524	9.919	5.701	NW_022173039.1
1	scaf384_154881	1.524	9.919	5.701	NW_022173039.1
1	scaf384_212736	1.524	9.919	5.701	NW_022173039.1
1	scaf384_202005	1.524	9.919	5.701	NW_022173039.1
1	scaf384_39303	1.524	9.919	5.701	NW_022173039.1
1	scaf708_5957	1.524	9.919	5.701	NW_022173399.1
1	scaf384_208881	1.524	9.919	5.701	NW_022173039.1
1	scaf384_25534	1.524	9.919	5.701	NW_022173039.1
1	scaf708_27888	1.524	9.919	5.701	NW_022173399.1
1	scaf384_29977	1.8	9.919	5.839	NW_022173039.1
1	scaf384_134476	1.8	9.919	5.839	NW_022173039.1
1	scaf384_210560	1.8	9.919	5.839	NW_022173039.1
1	scaf708_1137	1.8	9.919	5.839	NW_022173399.1
1	scaf499_21042	1.8	10.195	5.977	NW_022173166.1
1	scaf708_5527	1.8	10.195	5.977	NW_022173399.1
1	scaf436_174833	2.076	10.195	6.115	NW_022173097.1
1	scaf708_28789	2.076	10.195	6.115	NW_022173399.1
1	scaf708_14752	2.076	10.195	6.115	NW_022173399.1
1	scaf708_15059	2.076	10.195	6.115	NW_022173399.1
1	scaf436_182549	2.076	10.195	6.115	NW_022173097.1
1	scaf708_28002	2.076	10.195	6.115	NW_022173399.1
1	scaf708_6047	2.076	10.195	6.115	NW_022173399.1
1	scaf332_266179	2.076	10.195	6.115	NW_022172982.1
1	scaf224_40455	2.076	10.195	6.115	NW_022172862.1
1	scaf224_177293	2.076	10.195	6.115	NW_022172862.1
1	scaf436_52865	2.076	10.195	6.115	NW_022173097.1
1	scaf332_292196	2.076	10.195	6.115	NW_022172982.1
1	scaf436_48530	2.076	10.195	6.115	NW_022173097.1
1	scaf224_147549	2.076	10.195	6.115	NW_022172862.1
1	scaf436_53077	2.076	10.195	6.115	NW_022173097.1
1	scaf436_53763	2.076	10.195	6.115	NW_022173097.1
1	scaf224_40501	2.076	10.195	6.115	NW_022172862.1
1	scaf224_177296	2.076	10.195	6.115	NW_022172862.1
1	scaf436_100044	2.076	10.195	6.115	NW_022173097.1
1	scaf332_290194	2.076	10.195	6.115	NW_022172982.1
1	scaf436_65937	2.076	10.195	6.115	NW_022173097.1
1	scaf224_137780	2.076	10.195	6.115	NW_022172862.1
1	scaf332_97598	2.076	10.195	6.115	NW_022172982.1
1	scaf436_53767	2.076	10.195	6.115	NW_022173097.1
1	scaf436_82395	2.076	10.195	6.115	NW_022173097.1
1	scaf436_103221	2.076	10.195	6.115	NW_022173097.1
1	scaf708_43818	2.076	10.195	6.115	NW_022173399.1
1	scaf332_207644	2.076	10.195	6.115	NW_022172982.1
1	scaf436_138998	2.076	10.195	6.115	NW_022173097.1
1	scaf436_132285	2.076	10.195	6.115	NW_022173097.1
1	scaf436_58227	2.076	10.195	6.115	NW_022173097.1
1	scaf332_253355	2.076	10.195	6.115	NW_022172982.1
1	scaf436_138996	2.076	10.195	6.115	NW_022173097.1
1	scaf332_210946	2.076	10.195	6.115	NW_022172982.1
1	scaf224_85299	2.076	10.195	6.115	NW_022172862.1
1	scaf708_8858	2.076	10.195	6.115	NW_022173399.1
1	scaf708_20746	2.076	10.195	6.115	NW_022173399.1
1	scaf332_291617	2.076	10.195	6.115	NW_022172982.1
1	scaf436_49909	2.076	10.195	6.115	NW_022173097.1
1	scaf224_99042	2.076	10.195	6.115	NW_022172862.1
1	scaf224_72916	2.076	10.195	6.115	NW_022172862.1
1	scaf436_55692	2.076	10.195	6.115	NW_022173097.1
1	scaf224_125636	2.076	10.195	6.115	NW_022172862.1
1	scaf332_292850	2.076	10.195	6.115	NW_022172982.1
1	scaf224_116096	2.076	10.195	6.115	NW_022172862.1
1	scaf224_119317	2.076	10.195	6.115	NW_022172862.1
1	scaf436_54753	2.076	10.195	6.115	NW_022173097.1
1	scaf224_116732	2.076	10.195	6.115	NW_022172862.1
1	scaf224_125658	2.076	10.195	6.115	NW_022172862.1
1	scaf436_26966	2.076	10.195	6.115	NW_022173097.1
1	scaf436_120063	2.076	10.195	6.115	NW_022173097.1
1	scaf224_123494	2.076	10.195	6.115	NW_022172862.1
1	scaf332_230701	2.076	10.195	6.115	NW_022172982.1
1	scaf332_248960	2.076	10.195	6.115	NW_022172982.1
1	scaf529_29256	2.076	10.195	6.115	NW_022173200.1
1	scaf332_250547	2.076	10.195	6.115	NW_022172982.1
1	scaf224_135475	2.076	10.195	6.115	NW_022172862.1
1	scaf332_267574	2.076	10.195	6.115	NW_022172982.1
1	scaf332_289671	2.076	10.195	6.115	NW_022172982.1
1	scaf708_22032	2.076	10.195	6.115	NW_022173399.1
1	scaf224_129792	2.076	10.195	6.115	NW_022172862.1
1	scaf224_125664	2.076	10.195	6.115	NW_022172862.1
1	scaf332_269994	2.076	10.195	6.115	NW_022172982.1
1	scaf224_120204	2.076	10.195	6.115	NW_022172862.1
1	scaf436_54573	2.076	10.195	6.115	NW_022173097.1
1	scaf224_125665	2.076	10.195	6.115	NW_022172862.1
1	scaf708_15378	2.076	10.195	6.115	NW_022173399.1
1	scaf708_20923	2.076	10.195	6.115	NW_022173399.1
1	scaf708_21825	2.076	10.195	6.115	NW_022173399.1
1	scaf529_29210	2.076	10.195	6.115	NW_022173200.1
1	scaf708_20910	2.076	10.195	6.115	NW_022173399.1
1	scaf708_34227	2.076	10.195	6.115	NW_022173399.1
1	scaf332_231308	2.076	10.195	6.115	NW_022172982.1
1	scaf708_20906	2.076	10.195	6.115	NW_022173399.1
1	scaf436_46080	2.076	10.195	6.115	NW_022173097.1
1	scaf708_15947	2.076	10.195	6.115	NW_022173399.1
1	scaf332_211056	2.076	10.195	6.115	NW_022172982.1
1	scaf332_266176	2.076	10.195	6.115	NW_022172982.1
1	scaf332_170761	2.076	10.195	6.115	NW_022172982.1
1	scaf436_56627	2.076	10.195	6.115	NW_022173097.1
1	scaf332_289677	2.076	10.195	6.115	NW_022172982.1
1	scaf224_99033	2.076	10.195	6.115	NW_022172862.1
1	scaf332_290160	2.076	10.195	6.115	NW_022172982.1
1	scaf436_120309	2.076	10.195	6.115	NW_022173097.1
1	scaf436_131767	2.076	10.195	6.115	NW_022173097.1
1	scaf436_48638	2.076	10.195	6.115	NW_022173097.1
1	scaf436_58572	2.076	10.195	6.115	NW_022173097.1
1	scaf436_115937	2.076	10.195	6.115	NW_022173097.1
1	scaf224_125111	2.076	10.195	6.115	NW_022172862.1
1	scaf332_241466	2.076	10.195	6.115	NW_022172982.1
1	scaf436_116055	2.076	10.195	6.115	NW_022173097.1
1	scaf436_58174	2.076	10.195	6.115	NW_022173097.1
1	scaf332_269760	2.076	10.195	6.115	NW_022172982.1
1	scaf224_93112	2.076	10.195	6.115	NW_022172862.1
1	scaf436_80427	2.076	10.195	6.115	NW_022173097.1
1	scaf224_76790	2.076	10.195	6.115	NW_022172862.1
1	scaf436_119614	2.076	10.195	6.115	NW_022173097.1
1	scaf436_114664	2.076	10.195	6.115	NW_022173097.1
1	scaf436_47799	2.076	10.195	6.115	NW_022173097.1
1	scaf436_108928	2.076	10.195	6.115	NW_022173097.1
1	scaf436_43602	2.076	10.195	6.115	NW_022173097.1
1	scaf436_80472	2.076	10.195	6.115	NW_022173097.1
1	scaf436_59921	2.076	10.195	6.115	NW_022173097.1
1	scaf224_113610	2.076	10.195	6.115	NW_022172862.1
1	scaf436_61165	2.076	10.195	6.115	NW_022173097.1
1	scaf436_37518	2.076	10.195	6.115	NW_022173097.1
1	scaf436_119794	2.076	10.195	6.115	NW_022173097.1
1	scaf436_61555	2.076	10.195	6.115	NW_022173097.1
1	scaf224_40506	2.076	10.195	6.115	NW_022172862.1
1	scaf436_59571	2.076	10.195	6.115	NW_022173097.1
1	scaf436_72034	2.076	10.195	6.115	NW_022173097.1
1	scaf332_170693	2.076	10.195	6.115	NW_022172982.1
1	scaf436_26811	2.076	10.195	6.115	NW_022173097.1
1	scaf436_65943	2.076	10.195	6.115	NW_022173097.1
1	scaf436_110015	2.076	10.195	6.115	NW_022173097.1
1	scaf224_125123	2.076	10.195	6.115	NW_022172862.1
1	scaf708_7931	2.076	10.195	6.115	NW_022173399.1
1	scaf224_131061	2.076	10.195	6.115	NW_022172862.1
1	scaf332_173566	2.076	10.195	6.115	NW_022172982.1
1	scaf224_123795	2.076	10.195	6.115	NW_022172862.1
1	scaf529_43141	2.076	10.195	6.115	NW_022173200.1
1	scaf224_135279	2.076	10.195	6.115	NW_022172862.1
1	scaf332_282623	2.076	10.195	6.115	NW_022172982.1
1	scaf332_209322	2.076	10.195	6.115	NW_022172982.1
1	scaf224_125124	2.076	10.195	6.115	NW_022172862.1
1	scaf224_149544	2.076	10.195	6.115	NW_022172862.1
1	scaf436_79835	2.076	10.195	6.115	NW_022173097.1
1	scaf436_155703	2.076	10.195	6.115	NW_022173097.1
1	scaf224_121004	2.076	10.195	6.115	NW_022172862.1
1	scaf224_82129	2.076	10.195	6.115	NW_022172862.1
1	scaf436_120062	2.076	10.195	6.115	NW_022173097.1
1	scaf332_284623	2.076	10.195	6.115	NW_022172982.1
1	scaf436_165212	2.076	10.195	6.115	NW_022173097.1
1	scaf436_117563	2.076	10.195	6.115	NW_022173097.1
1	scaf708_15925	2.076	10.195	6.115	NW_022173399.1
1	scaf708_15932	2.076	10.195	6.115	NW_022173399.1
1	scaf436_182420	2.076	10.195	6.115	NW_022173097.1
1	scaf708_28196	2.076	10.195	6.115	NW_022173399.1
1	scaf436_138011	2.076	10.195	6.115	NW_022173097.1
1	scaf436_114470	2.076	10.195	6.115	NW_022173097.1
1	scaf436_165247	2.076	10.195	6.115	NW_022173097.1
1	scaf436_117471	2.076	10.195	6.115	NW_022173097.1
1	scaf436_68219	2.076	10.195	6.115	NW_022173097.1
1	scaf436_100602	2.076	10.195	6.115	NW_022173097.1
1	scaf436_117036	2.076	10.195	6.115	NW_022173097.1
1	scaf436_111999	2.076	10.195	6.115	NW_022173097.1
1	scaf436_113421	2.076	10.195	6.115	NW_022173097.1
1	scaf436_115107	2.076	10.195	6.115	NW_022173097.1
1	scaf436_154512	2.076	10.195	6.115	NW_022173097.1
1	scaf708_7140	2.076	10.195	6.115	NW_022173399.1
1	scaf332_293627	2.076	10.195	6.115	NW_022172982.1
1	scaf708_608	2.076	10.195	6.115	NW_022173399.1
1	scaf436_171284	2.076	10.195	6.115	NW_022173097.1
1	scaf332_187115	2.076	10.195	6.115	NW_022172982.1
1	scaf436_141629	2.076	10.195	6.115	NW_022173097.1
1	scaf708_519	2.076	10.195	6.115	NW_022173399.1
1	scaf708_7139	2.076	10.195	6.115	NW_022173399.1
1	scaf436_113661	2.076	10.195	6.115	NW_022173097.1
1	scaf708_29375	2.076	10.195	6.115	NW_022173399.1
1	scaf436_144647	2.076	10.195	6.115	NW_022173097.1
1	scaf436_91382	2.076	10.195	6.115	NW_022173097.1
1	scaf332_211157	2.076	10.195	6.115	NW_022172982.1
1	scaf436_161929	2.076	10.195	6.115	NW_022173097.1
1	scaf436_120918	2.076	10.195	6.115	NW_022173097.1
1	scaf332_254367	2.076	10.195	6.115	NW_022172982.1
1	scaf436_78729	2.076	10.195	6.115	NW_022173097.1
1	scaf436_149529	2.076	10.195	6.115	NW_022173097.1
1	scaf436_169386	2.076	10.195	6.115	NW_022173097.1
1	scaf708_738	2.076	10.195	6.115	NW_022173399.1
1	scaf332_228778	2.076	10.195	6.115	NW_022172982.1
1	scaf708_7894	2.076	10.195	6.115	NW_022173399.1
1	scaf436_155157	2.076	10.195	6.115	NW_022173097.1
1	scaf529_81472	2.076	10.195	6.115	NW_022173200.1
1	scaf436_98954	2.076	10.195	6.115	NW_022173097.1
1	scaf436_113865	2.076	10.195	6.115	NW_022173097.1
1	scaf436_116748	2.076	10.195	6.115	NW_022173097.1
1	scaf332_124465	2.076	10.195	6.115	NW_022172982.1
1	scaf436_116719	2.076	10.195	6.115	NW_022173097.1
1	scaf332_229404	2.076	10.195	6.115	NW_022172982.1
1	scaf332_209524	2.076	10.195	6.115	NW_022172982.1
1	scaf529_57911	2.076	10.195	6.115	NW_022173200.1
1	scaf436_125349	2.076	10.195	6.115	NW_022173097.1
1	scaf332_229346	2.076	10.195	6.115	NW_022172982.1
1	scaf708_24311	2.076	10.195	6.115	NW_022173399.1
1	scaf436_112162	2.076	10.195	6.115	NW_022173097.1
1	scaf436_146473	2.076	10.195	6.115	NW_022173097.1
1	scaf436_155712	2.076	10.195	6.115	NW_022173097.1
1	scaf436_118255	2.076	10.195	6.115	NW_022173097.1
1	scaf436_165196	2.076	10.195	6.115	NW_022173097.1
1	scaf708_14690	2.076	10.195	6.115	NW_022173399.1
1	scaf436_152897	2.076	10.195	6.115	NW_022173097.1
1	scaf436_134220	2.076	10.195	6.115	NW_022173097.1
1	scaf436_134245	2.076	10.195	6.115	NW_022173097.1
1	scaf436_141649	2.076	10.195	6.115	NW_022173097.1
1	scaf436_141846	2.076	10.195	6.115	NW_022173097.1
1	scaf436_139295	2.076	10.195	6.115	NW_022173097.1
1	scaf436_154798	2.076	10.195	6.115	NW_022173097.1
1	scaf708_24238	2.076	10.195	6.115	NW_022173399.1
1	scaf708_14696	2.076	10.195	6.115	NW_022173399.1
1	scaf436_165197	2.076	10.195	6.115	NW_022173097.1
1	scaf436_171047	2.076	10.195	6.115	NW_022173097.1
1	scaf708_13942	2.076	10.195	6.115	NW_022173399.1
1	scaf436_27969	2.076	10.195	6.115	NW_022173097.1
1	scaf436_143204	2.076	10.195	6.115	NW_022173097.1
1	scaf436_179493	2.076	10.195	6.115	NW_022173097.1
1	scaf436_79782	2.076	10.195	6.115	NW_022173097.1
1	scaf436_143332	2.076	10.195	6.115	NW_022173097.1
1	scaf436_141606	2.076	10.195	6.115	NW_022173097.1
1	scaf436_109334	2.076	10.195	6.115	NW_022173097.1
1	scaf708_26382	2.076	10.195	6.115	NW_022173399.1
1	scaf436_108256	2.076	10.195	6.115	NW_022173097.1
1	scaf436_172625	2.076	10.195	6.115	NW_022173097.1
1	scaf708_7804	2.076	10.195	6.115	NW_022173399.1
1	scaf708_26384	2.076	10.195	6.115	NW_022173399.1
1	scaf708_26380	2.076	10.195	6.115	NW_022173399.1
1	scaf436_80838	2.076	10.195	6.115	NW_022173097.1
1	scaf436_138906	2.076	10.195	6.115	NW_022173097.1
1	scaf436_134307	2.076	10.195	6.115	NW_022173097.1
1	scaf436_138086	2.076	10.195	6.115	NW_022173097.1
1	scaf436_153922	2.076	10.195	6.115	NW_022173097.1
1	scaf708_26383	2.076	10.195	6.115	NW_022173399.1
1	scaf436_133792	2.076	10.195	6.115	NW_022173097.1
1	scaf436_121272	2.076	10.195	6.115	NW_022173097.1
1	scaf436_138087	2.076	10.195	6.115	NW_022173097.1
1	scaf436_120431	2.076	10.195	6.115	NW_022173097.1
1	scaf436_138096	2.076	10.195	6.115	NW_022173097.1
1	scaf436_114314	2.076	10.195	6.115	NW_022173097.1
1	scaf436_133025	2.076	10.195	6.115	NW_022173097.1
1	scaf436_116068	2.076	10.195	6.115	NW_022173097.1
1	scaf436_79749	2.076	10.195	6.115	NW_022173097.1
1	scaf436_141620	2.076	10.195	6.115	NW_022173097.1
1	scaf436_134003	2.076	10.195	6.115	NW_022173097.1
1	scaf436_153976	2.076	10.195	6.115	NW_022173097.1
1	scaf436_117401	2.076	10.195	6.115	NW_022173097.1
1	scaf436_119354	2.076	10.195	6.115	NW_022173097.1
1	scaf529_71976	2.076	10.195	6.115	NW_022173200.1
1	scaf332_195717	2.076	10.195	6.115	NW_022172982.1
1	scaf436_112028	2.076	10.195	6.115	NW_022173097.1
1	scaf436_153914	2.076	10.195	6.115	NW_022173097.1
1	scaf436_175718	2.076	10.195	6.115	NW_022173097.1
1	scaf529_39743	2.076	10.195	6.115	NW_022173200.1
1	scaf436_123383	2.076	10.195	6.115	NW_022173097.1
1	scaf436_102280	2.076	10.195	6.115	NW_022173097.1
1	scaf436_86307	2.076	10.195	6.115	NW_022173097.1
1	scaf436_121109	2.076	10.195	6.115	NW_022173097.1
1	scaf436_37082	2.076	10.195	6.115	NW_022173097.1
1	scaf332_194577	2.076	10.195	6.115	NW_022172982.1
1	scaf332_216272	2.076	10.195	6.115	NW_022172982.1
1	scaf436_84434	2.076	10.195	6.115	NW_022173097.1
1	scaf332_254583	2.076	10.195	6.115	NW_022172982.1
1	scaf708_28610	2.076	10.195	6.115	NW_022173399.1
1	scaf708_7892	2.076	10.195	6.115	NW_022173399.1
1	scaf332_167687	2.076	10.195	6.115	NW_022172982.1
1	scaf332_253620	2.076	10.195	6.115	NW_022172982.1
1	scaf332_265239	2.076	10.195	6.115	NW_022172982.1
1	scaf436_76228	2.076	10.195	6.115	NW_022173097.1
1	scaf436_120661	2.076	10.195	6.115	NW_022173097.1
1	scaf436_26033	2.076	10.195	6.115	NW_022173097.1
1	scaf708_26369	2.076	10.195	6.115	NW_022173399.1
1	scaf436_178459	2.076	10.195	6.115	NW_022173097.1
1	scaf332_292461	2.076	10.195	6.115	NW_022172982.1
1	scaf708_29363	2.076	10.195	6.115	NW_022173399.1
1	scaf436_73371	2.076	10.195	6.115	NW_022173097.1
1	scaf436_88435	2.076	10.195	6.115	NW_022173097.1
1	scaf436_80288	2.076	10.195	6.115	NW_022173097.1
1	scaf332_202222	2.076	10.195	6.115	NW_022172982.1
1	scaf708_29333	2.076	10.195	6.115	NW_022173399.1
1	scaf436_144352	2.076	10.195	6.115	NW_022173097.1
1	scaf708_34289	2.076	10.195	6.115	NW_022173399.1
1	scaf332_283798	2.076	10.195	6.115	NW_022172982.1
1	scaf332_214585	2.076	10.195	6.115	NW_022172982.1
1	scaf436_154621	2.076	10.195	6.115	NW_022173097.1
1	scaf332_267412	2.076	10.195	6.115	NW_022172982.1
1	scaf436_87243	2.076	10.195	6.115	NW_022173097.1
1	scaf436_130744	2.076	10.195	6.115	NW_022173097.1
1	scaf436_71763	2.076	10.195	6.115	NW_022173097.1
1	scaf332_202597	2.076	10.195	6.115	NW_022172982.1
1	scaf332_214313	2.076	10.195	6.115	NW_022172982.1
1	scaf332_194739	2.076	10.195	6.115	NW_022172982.1
1	scaf332_252192	2.076	10.195	6.115	NW_022172982.1
1	scaf332_255320	2.076	10.195	6.115	NW_022172982.1
1	scaf332_215771	2.076	10.195	6.115	NW_022172982.1
1	scaf436_155634	2.076	10.195	6.115	NW_022173097.1
1	scaf436_70899	2.076	10.195	6.115	NW_022173097.1
1	scaf436_147212	2.076	10.195	6.115	NW_022173097.1
1	scaf436_37151	2.076	10.195	6.115	NW_022173097.1
1	scaf708_29356	2.076	10.195	6.115	NW_022173399.1
1	scaf436_180573	2.076	10.195	6.115	NW_022173097.1
1	scaf436_75932	2.076	10.195	6.115	NW_022173097.1
1	scaf708_3957	2.076	10.195	6.115	NW_022173399.1
1	scaf332_196012	2.076	10.195	6.115	NW_022172982.1
1	scaf436_181860	2.076	10.195	6.115	NW_022173097.1
1	scaf332_216273	2.076	10.195	6.115	NW_022172982.1
1	scaf436_71065	2.076	10.195	6.115	NW_022173097.1
1	scaf436_180231	2.076	10.195	6.115	NW_022173097.1
1	scaf436_71490	2.076	10.195	6.115	NW_022173097.1
1	scaf708_14374	2.076	10.195	6.115	NW_022173399.1
1	scaf436_117370	2.076	10.195	6.115	NW_022173097.1
1	scaf436_87433	2.076	10.195	6.115	NW_022173097.1
1	scaf436_158813	2.076	10.195	6.115	NW_022173097.1
1	scaf708_28719	2.076	10.195	6.115	NW_022173399.1
1	scaf332_253392	2.076	10.195	6.115	NW_022172982.1
1	scaf436_103942	2.076	10.195	6.115	NW_022173097.1
1	scaf436_88707	2.076	10.195	6.115	NW_022173097.1
1	scaf708_573	2.076	10.195	6.115	NW_022173399.1
1	scaf436_167618	2.076	10.195	6.115	NW_022173097.1
1	scaf529_81346	2.076	10.195	6.115	NW_022173200.1
1	scaf332_254944	2.076	10.195	6.115	NW_022172982.1
1	scaf332_253394	2.076	10.195	6.115	NW_022172982.1
1	scaf436_77273	2.076	10.195	6.115	NW_022173097.1
1	scaf436_111447	2.076	10.195	6.115	NW_022173097.1
1	scaf436_55988	2.076	10.195	6.115	NW_022173097.1
1	scaf332_266025	2.076	10.195	6.115	NW_022172982.1
1	scaf332_244334	2.076	10.195	6.115	NW_022172982.1
1	scaf332_243173	2.076	10.195	6.115	NW_022172982.1
1	scaf529_94969	2.076	10.195	6.115	NW_022173200.1
1	scaf436_79128	2.076	10.195	6.115	NW_022173097.1
1	scaf708_31711	2.076	10.195	6.115	NW_022173399.1
1	scaf436_165022	2.076	10.195	6.115	NW_022173097.1
1	scaf436_97330	2.076	10.195	6.115	NW_022173097.1
1	scaf436_179700	2.076	10.195	6.115	NW_022173097.1
1	scaf436_75931	2.076	10.195	6.115	NW_022173097.1
1	scaf436_88031	2.076	10.195	6.115	NW_022173097.1
1	scaf436_132065	2.076	10.195	6.115	NW_022173097.1
1	scaf436_169508	2.076	10.195	6.115	NW_022173097.1
1	scaf436_87431	2.076	10.195	6.115	NW_022173097.1
1	scaf708_35681	2.076	10.195	6.115	NW_022173399.1
1	scaf436_85228	2.076	10.195	6.115	NW_022173097.1
1	scaf436_82459	2.076	10.195	6.115	NW_022173097.1
1	scaf332_194583	2.076	10.195	6.115	NW_022172982.1
1	scaf436_111174	2.076	10.195	6.115	NW_022173097.1
1	scaf436_172962	2.076	10.195	6.115	NW_022173097.1
1	scaf436_27598	2.076	10.195	6.115	NW_022173097.1
1	scaf436_171510	2.076	10.195	6.115	NW_022173097.1
1	scaf332_292460	2.076	10.195	6.115	NW_022172982.1
1	scaf436_113886	2.076	10.195	6.115	NW_022173097.1
1	scaf436_179694	2.076	10.195	6.115	NW_022173097.1
1	scaf436_75930	2.076	10.195	6.115	NW_022173097.1
1	scaf332_214307	2.076	10.195	6.115	NW_022172982.1
1	scaf436_112064	2.076	10.195	6.115	NW_022173097.1
1	scaf708_31651	2.076	10.195	6.115	NW_022173399.1
1	scaf436_179901	2.076	10.195	6.115	NW_022173097.1
1	scaf436_178626	2.076	10.195	6.115	NW_022173097.1
1	scaf436_179708	2.076	10.195	6.115	NW_022173097.1
1	scaf708_31687	2.076	10.195	6.115	NW_022173399.1
1	scaf436_180792	2.076	10.195	6.115	NW_022173097.1
1	scaf436_101560	2.076	10.471	6.253	NW_022173097.1
1	scaf436_65621	2.076	10.471	6.253	NW_022173097.1
1	scaf436_65699	2.076	10.471	6.253	NW_022173097.1
1	scaf436_43143	2.076	10.471	6.253	NW_022173097.1
1	scaf1066_1568	2.076	10.471	6.253	NW_022172484.1
1	scaf332_283788	2.076	10.471	6.253	NW_022172982.1
1	scaf332_194424	2.076	10.471	6.253	NW_022172982.1
1	scaf436_66438	2.076	10.471	6.253	NW_022173097.1
1	scaf436_23889	2.076	10.471	6.253	NW_022173097.1
1	scaf436_101525	2.076	10.471	6.253	NW_022173097.1
1	scaf436_66433	2.076	10.471	6.253	NW_022173097.1
1	scaf436_166680	2.076	10.471	6.253	NW_022173097.1
1	scaf436_40073	2.076	10.471	6.253	NW_022173097.1
1	scaf436_101571	2.076	10.471	6.253	NW_022173097.1
1	scaf436_104343	2.076	10.471	6.253	NW_022173097.1
1	scaf436_105839	2.076	10.471	6.253	NW_022173097.1
1	scaf436_153165	2.076	10.471	6.253	NW_022173097.1
1	scaf436_38520	2.076	10.471	6.253	NW_022173097.1
1	scaf436_154686	2.076	10.471	6.253	NW_022173097.1
1	scaf436_84227	2.076	10.471	6.253	NW_022173097.1
1	scaf436_94204	2.076	10.471	6.253	NW_022173097.1
1	scaf436_157820	2.076	10.471	6.253	NW_022173097.1
1	scaf436_67937	2.076	10.471	6.253	NW_022173097.1
1	scaf436_100049	2.076	10.471	6.253	NW_022173097.1
1	scaf436_167872	2.076	10.471	6.253	NW_022173097.1
1	scaf436_119136	2.076	10.471	6.253	NW_022173097.1
1	scaf436_94039	2.076	10.471	6.253	NW_022173097.1
1	scaf436_36924	2.076	10.471	6.253	NW_022173097.1
1	scaf436_92366	2.076	10.471	6.253	NW_022173097.1
1	scaf436_115542	2.076	10.471	6.253	NW_022173097.1
1	scaf436_105602	2.076	10.471	6.253	NW_022173097.1
1	scaf436_32681	2.076	10.471	6.253	NW_022173097.1
1	scaf436_100283	2.076	10.471	6.253	NW_022173097.1
1	scaf436_90843	2.076	10.471	6.253	NW_022173097.1
1	scaf436_28577	2.076	10.471	6.253	NW_022173097.1
1	scaf436_67435	2.076	10.471	6.253	NW_022173097.1
1	scaf436_37176	2.076	10.471	6.253	NW_022173097.1
1	scaf436_77767	2.076	10.471	6.253	NW_022173097.1
1	scaf436_45907	2.076	10.471	6.253	NW_022173097.1
1	scaf436_29872	2.076	10.471	6.253	NW_022173097.1
1	scaf436_83933	2.076	10.471	6.253	NW_022173097.1
1	scaf436_43103	2.076	10.471	6.253	NW_022173097.1
1	scaf436_162082	2.076	10.471	6.253	NW_022173097.1
1	scaf436_29987	2.076	10.471	6.253	NW_022173097.1
1	scaf436_170473	2.076	10.471	6.253	NW_022173097.1
1	scaf436_85312	2.076	10.471	6.253	NW_022173097.1
1	scaf436_92358	2.076	10.471	6.253	NW_022173097.1
1	scaf436_105795	2.076	10.471	6.253	NW_022173097.1
1	scaf436_82922	2.076	10.471	6.253	NW_022173097.1
1	scaf436_76852	2.076	10.471	6.253	NW_022173097.1
1	scaf436_101594	2.076	10.471	6.253	NW_022173097.1
1	scaf436_157568	2.076	10.471	6.253	NW_022173097.1
1	scaf436_31794	2.076	10.471	6.253	NW_022173097.1
1	scaf436_36656	2.076	10.471	6.253	NW_022173097.1
1	scaf436_69253	2.076	10.471	6.253	NW_022173097.1
1	scaf436_163422	2.076	10.471	6.253	NW_022173097.1
1	scaf436_102712	2.076	10.471	6.253	NW_022173097.1
1	scaf436_29877	2.076	10.471	6.253	NW_022173097.1
1	scaf436_81008	2.076	10.471	6.253	NW_022173097.1
1	scaf436_12401	2.076	10.471	6.253	NW_022173097.1
1	scaf436_93996	2.076	10.471	6.253	NW_022173097.1
1	scaf436_91373	2.076	10.471	6.253	NW_022173097.1
1	scaf436_143421	2.076	10.471	6.253	NW_022173097.1
1	scaf436_91375	2.076	10.471	6.253	NW_022173097.1
1	scaf436_111294	2.076	10.471	6.253	NW_022173097.1
1	scaf436_78945	2.076	10.471	6.253	NW_022173097.1
1	scaf436_158861	2.076	10.471	6.253	NW_022173097.1
1	scaf436_44374	2.076	10.471	6.253	NW_022173097.1
1	scaf436_103359	2.076	10.471	6.253	NW_022173097.1
1	scaf436_83875	2.076	10.471	6.253	NW_022173097.1
1	scaf436_40189	2.076	10.471	6.253	NW_022173097.1
1	scaf436_111035	2.076	10.471	6.253	NW_022173097.1
1	scaf436_35207	2.076	10.471	6.253	NW_022173097.1
1	scaf436_100390	2.076	10.471	6.253	NW_022173097.1
1	scaf436_142685	2.076	10.471	6.253	NW_022173097.1
1	scaf436_31647	2.076	10.471	6.253	NW_022173097.1
1	scaf436_99219	2.076	10.471	6.253	NW_022173097.1
1	scaf436_82732	2.076	10.471	6.253	NW_022173097.1
1	scaf436_29152	2.076	10.471	6.253	NW_022173097.1
1	scaf436_99273	2.076	10.471	6.253	NW_022173097.1
1	scaf436_100032	2.076	10.471	6.253	NW_022173097.1
1	scaf436_105838	2.076	10.471	6.253	NW_022173097.1
1	scaf436_102740	2.076	10.471	6.253	NW_022173097.1
1	scaf436_27933	2.076	10.471	6.253	NW_022173097.1
1	scaf436_66008	2.076	10.471	6.253	NW_022173097.1
1	scaf436_42649	2.076	10.471	6.253	NW_022173097.1
1	scaf436_151693	2.076	10.471	6.253	NW_022173097.1
1	scaf436_67616	2.076	10.471	6.253	NW_022173097.1
1	scaf436_82762	2.076	10.471	6.253	NW_022173097.1
1	scaf436_76866	2.076	10.471	6.253	NW_022173097.1
1	scaf436_173181	2.076	10.471	6.253	NW_022173097.1
1	scaf436_99390	2.076	10.471	6.253	NW_022173097.1
1	scaf436_142937	2.076	10.748	6.391	NW_022173097.1
1	scaf436_98972	2.076	10.748	6.391	NW_022173097.1
1	scaf436_149281	2.076	10.748	6.391	NW_022173097.1
1	scaf708_15067	2.076	10.748	6.391	NW_022173399.1
1	scaf436_149283	2.076	10.748	6.391	NW_022173097.1
1	scaf436_143554	2.076	10.748	6.391	NW_022173097.1
1	scaf436_143443	2.076	10.748	6.391	NW_022173097.1
1	scaf332_229877	2.076	11.024	6.529	NW_022172982.1
1	scaf436_158795	2.076	11.024	6.529	NW_022173097.1
1	scaf332_283420	2.076	11.3	6.667	NW_022172982.1
1	scaf332_208211	2.076	11.3	6.667	NW_022172982.1
1	scaf332_288319	2.076	11.3	6.667	NW_022172982.1
1	scaf529_57806	2.076	11.3	6.667	NW_022173200.1
1	scaf332_205548	2.076	11.3	6.667	NW_022172982.1
1	scaf332_187925	2.076	11.3	6.667	NW_022172982.1
1	scaf332_207219	2.076	11.3	6.667	NW_022172982.1
1	scaf332_208051	2.076	11.3	6.667	NW_022172982.1
1	scaf332_235163	2.076	11.3	6.667	NW_022172982.1
1	scaf332_216481	2.076	11.3	6.667	NW_022172982.1
1	scaf332_244815	2.076	11.3	6.667	NW_022172982.1
1	scaf332_194323	2.076	11.3	6.667	NW_022172982.1
1	scaf332_205650	2.076	11.3	6.667	NW_022172982.1
1	scaf332_206232	2.076	11.3	6.667	NW_022172982.1
1	scaf332_204570	2.076	11.3	6.667	NW_022172982.1
1	scaf332_202670	2.076	11.3	6.667	NW_022172982.1
1	scaf332_167566	2.076	11.3	6.667	NW_022172982.1
1	scaf332_187942	2.076	11.3	6.667	NW_022172982.1
1	scaf332_202632	2.076	11.3	6.667	NW_022172982.1
1	scaf332_288244	2.076	11.3	6.667	NW_022172982.1
1	scaf332_288232	2.076	11.3	6.667	NW_022172982.1
1	scaf332_283803	2.076	11.3	6.667	NW_022172982.1
1	scaf332_214399	2.076	11.3	6.667	NW_022172982.1
1	scaf332_208019	2.076	11.3	6.667	NW_022172982.1
1	scaf332_184107	2.076	11.3	6.667	NW_022172982.1
1	scaf332_247108	2.076	11.3	6.667	NW_022172982.1
1	scaf332_208485	2.076	11.3	6.667	NW_022172982.1
1	scaf332_242439	2.076	11.3	6.667	NW_022172982.1
1	scaf332_275781	2.076	11.3	6.667	NW_022172982.1
1	scaf332_203331	2.076	11.3	6.667	NW_022172982.1
1	scaf332_288479	2.076	11.3	6.667	NW_022172982.1
1	scaf332_229972	2.076	11.3	6.667	NW_022172982.1
1	scaf332_242646	2.076	11.3	6.667	NW_022172982.1
1	scaf332_233469	2.076	11.3	6.667	NW_022172982.1
1	scaf332_235263	2.076	11.3	6.667	NW_022172982.1
1	scaf332_235290	2.076	11.3	6.667	NW_022172982.1
1	scaf332_230357	2.076	11.3	6.667	NW_022172982.1
1	scaf332_230134	2.076	11.3	6.667	NW_022172982.1
1	scaf332_229273	2.076	11.3	6.667	NW_022172982.1
1	scaf332_216050	2.076	11.3	6.667	NW_022172982.1
1	scaf332_194309	2.076	11.3	6.667	NW_022172982.1
1	scaf332_267332	2.076	11.3	6.667	NW_022172982.1
1	scaf332_205936	2.076	11.3	6.667	NW_022172982.1
1	scaf332_203259	2.076	11.3	6.667	NW_022172982.1
1	scaf332_217265	2.076	11.3	6.667	NW_022172982.1
1	scaf332_235062	2.076	11.3	6.667	NW_022172982.1
1	scaf332_265015	2.076	11.3	6.667	NW_022172982.1
1	scaf332_205623	2.076	11.3	6.667	NW_022172982.1
1	scaf332_288617	2.076	11.3	6.667	NW_022172982.1
1	scaf332_245019	2.076	11.3	6.667	NW_022172982.1
1	scaf332_167478	2.076	11.3	6.667	NW_022172982.1
1	scaf332_194314	2.076	11.3	6.667	NW_022172982.1
1	scaf332_234858	2.076	11.3	6.667	NW_022172982.1
1	scaf332_202891	2.076	11.3	6.667	NW_022172982.1
1	scaf332_235230	2.076	11.3	6.667	NW_022172982.1
1	scaf332_244881	2.076	11.3	6.667	NW_022172982.1
1	scaf332_251630	2.076	11.3	6.667	NW_022172982.1
1	scaf332_276286	2.076	11.3	6.667	NW_022172982.1
1	scaf332_204761	2.076	11.3	6.667	NW_022172982.1
1	scaf332_266046	2.076	11.3	6.667	NW_022172982.1
1	scaf332_202434	2.076	11.3	6.667	NW_022172982.1
1	scaf332_194680	2.076	11.3	6.667	NW_022172982.1
1	scaf332_187010	2.076	11.3	6.667	NW_022172982.1
1	scaf332_167812	2.076	11.3	6.667	NW_022172982.1
1	scaf332_242638	2.076	11.3	6.667	NW_022172982.1
1	scaf436_112719	2.076	11.3	6.667	NW_022173097.1
1	scaf332_207976	2.076	11.3	6.667	NW_022172982.1
1	scaf332_249214	2.076	11.3	6.667	NW_022172982.1
1	scaf529_57804	2.076	11.3	6.667	NW_022173200.1
1	scaf332_209378	2.076	11.3	6.667	NW_022172982.1
1	scaf332_255168	2.076	11.3	6.667	NW_022172982.1
1	scaf332_287316	2.076	11.3	6.667	NW_022172982.1
1	scaf224_57305	2.076	11.3	6.667	NW_022172862.1
1	scaf224_177182	2.076	11.3	6.667	NW_022172862.1
1	scaf332_255170	2.076	11.3	6.667	NW_022172982.1
1	scaf224_177325	2.076	11.3	6.667	NW_022172862.1
1	scaf332_264988	2.076	11.3	6.667	NW_022172982.1
1	scaf332_266117	2.076	11.3	6.667	NW_022172982.1
1	scaf529_10173	2.076	11.3	6.667	NW_022173200.1
1	scaf224_84274	2.076	11.3	6.667	NW_022172862.1
1	scaf224_177440	2.076	11.3	6.667	NW_022172862.1
1	scaf436_102998	2.076	11.3	6.667	NW_022173097.1
1	scaf224_55937	2.076	11.3	6.667	NW_022172862.1
1	scaf224_177423	2.076	11.3	6.667	NW_022172862.1
1	scaf224_71528	2.076	11.3	6.667	NW_022172862.1
1	scaf332_207185	2.076	11.3	6.667	NW_022172982.1
1	scaf224_177323	2.076	11.3	6.667	NW_022172862.1
1	scaf224_72821	2.076	11.3	6.667	NW_022172862.1
1	scaf529_32169	2.076	11.3	6.667	NW_022173200.1
1	scaf224_177585	2.076	11.3	6.667	NW_022172862.1
1	scaf224_177222	2.076	11.3	6.667	NW_022172862.1
1	scaf332_254446	2.076	11.3	6.667	NW_022172982.1
1	scaf529_32181	2.076	11.3	6.667	NW_022173200.1
1	scaf224_97201	2.076	11.3	6.667	NW_022172862.1
1	scaf224_215181	2.076	11.3	6.667	NW_022172862.1
1	scaf332_274832	2.076	11.3	6.667	NW_022172982.1
1	scaf332_253361	2.076	11.3	6.667	NW_022172982.1
1	scaf529_32191	2.076	11.3	6.667	NW_022173200.1
1	scaf332_266266	2.076	11.3	6.667	NW_022172982.1
1	scaf224_57271	2.076	11.3	6.667	NW_022172862.1
1	scaf224_177437	2.076	11.3	6.667	NW_022172862.1
1	scaf224_177615	2.076	11.3	6.667	NW_022172862.1
1	scaf332_269750	2.076	11.3	6.667	NW_022172982.1
1	scaf436_102999	2.076	11.3	6.667	NW_022173097.1
1	scaf332_273190	2.076	11.3	6.667	NW_022172982.1
1	scaf332_283799	2.076	11.3	6.667	NW_022172982.1
1	scaf332_274216	2.076	11.3	6.667	NW_022172982.1
1	scaf332_287745	2.076	11.3	6.667	NW_022172982.1
1	scaf332_273226	2.076	11.3	6.667	NW_022172982.1
1	scaf332_288518	2.076	11.3	6.667	NW_022172982.1
1	scaf1066_4565	2.076	11.3	6.667	NW_022172484.1
1	scaf332_202772	2.076	11.3	6.667	NW_022172982.1
1	scaf332_247183	2.076	11.3	6.667	NW_022172982.1
1	scaf332_249250	2.076	11.3	6.667	NW_022172982.1
1	scaf332_269630	2.076	11.3	6.667	NW_022172982.1
1	scaf332_254374	2.076	11.3	6.667	NW_022172982.1
1	scaf332_266135	2.076	11.3	6.667	NW_022172982.1
1	scaf332_270144	2.076	11.3	6.667	NW_022172982.1
1	scaf332_254591	2.076	11.3	6.667	NW_022172982.1
1	scaf332_270881	2.076	11.3	6.667	NW_022172982.1
1	scaf332_242444	2.076	11.3	6.667	NW_022172982.1
1	scaf332_260667	2.076	11.3	6.667	NW_022172982.1
1	scaf224_21723	2.076	11.576	6.805	NW_022172862.1
1	scaf436_102988	2.076	11.576	6.805	NW_022173097.1
1	scaf332_202774	2.076	11.576	6.805	NW_022172982.1
1	scaf332_252184	2.076	11.576	6.805	NW_022172982.1
1	scaf332_241909	2.076	11.576	6.805	NW_022172982.1
[truncated: 1,021,626+ more rows]

## Sheet: Legend
Detailed information of the male, female and sex-averaged linkage maps of pikeperch. Marker names were constructed with the number of scaffold followed by an underscore and the physical position of the nucleotide within that scaffold according to the pikeperch draft assembly (GenBank accession: PRJNA561467). “NCBI Reference Sequence” corresponds to the scaffold ID given by NCBI to the pikeperch d…
