# Supplementary material for: An ultra-high density SNP-based linkage map for enhancing the pikeperch (Sander lucioperca) genome assembly to chromosome-scale
Source: Sci Rep. 2020 Dec 18;10:22335. doi: 10.1038/s41598-020-79358-z (PMC7749136; doi:10.1038/s41598-020-79358-z)
Supplement: Supplementary file 4 — Supplementary Information 4. [file 41598_2020_79358_MOESM4_ESM.xlsx]

## Sheet: SupplementaryTableS2
Chromosome	GenBank sequence	Physical position (cM)	Reference allele	Alternate allele	Marker	LG	Genetic position (cM)	NCBI Reference Sequence
1	CM024490.1	87274	T	A	scaf864_13393	15	23.41	NW_022173572.1
1	CM024490.1	88591	G	A	scaf864_14710	15	23.41	NW_022173572.1
1	CM024490.1	88757	T	C	scaf864_14876	15	23.41	NW_022173572.1
1	CM024490.1	89965	G	A	scaf864_16082	15	23.41	NW_022173572.1
1	CM024490.1	109346	G	A	scaf159_1376222	7	14.292	NW_022172789.1
1	CM024490.1	127819	A	G	scaf77_2834587	15	43.203	NW_022173467.1
1	CM024490.1	129006	G	T	scaf77_2833399	15	43.203	NW_022173467.1
1	CM024490.1	132011	G	A	scaf77_2830376	15	43.203	NW_022173467.1
1	CM024490.1	133524	G	A	scaf77_2828849	15	43.203	NW_022173467.1
1	CM024490.1	135253	G	A	scaf77_2827123	15	43.203	NW_022173467.1
1	CM024490.1	135926	A	G	scaf77_2826450	15	43.203	NW_022173467.1
1	CM024490.1	136013	A	G	scaf77_2826363	15	43.203	NW_022173467.1
1	CM024490.1	136666	A	G	scaf77_2825706	15	43.203	NW_022173467.1
1	CM024490.1	137736	A	G	scaf77_2824620	15	43.203	NW_022173467.1
1	CM024490.1	138311	G	A	scaf77_2824045	15	43.203	NW_022173467.1
1	CM024490.1	139466	G	A	scaf77_2822885	15	43.203	NW_022173467.1
1	CM024490.1	142543	T	C	scaf77_2819808	15	43.203	NW_022173467.1
1	CM024490.1	142915	C	A	scaf77_2819436	15	43.203	NW_022173467.1
1	CM024490.1	143734	C	A	scaf77_2818617	15	43.203	NW_022173467.1
1	CM024490.1	143968	C	T	scaf77_2818383	15	43.203	NW_022173467.1
1	CM024490.1	143976	T	C	scaf77_2818375	15	43.203	NW_022173467.1
1	CM024490.1	143988	C	T	scaf77_2818363	15	43.203	NW_022173467.1
1	CM024490.1	144158	T	C	scaf77_2818193	15	43.203	NW_022173467.1
1	CM024490.1	146640	C	T	scaf77_2815709	15	43.203	NW_022173467.1
1	CM024490.1	147015	C	T	scaf77_2815333	15	43.203	NW_022173467.1
1	CM024490.1	147694	G	A	scaf77_2814654	15	43.203	NW_022173467.1
1	CM024490.1	147916	G	A	scaf77_2814432	15	43.203	NW_022173467.1
1	CM024490.1	148273	T	C	scaf77_2814075	15	43.065	NW_022173467.1
1	CM024490.1	148388	C	T	scaf77_2813960	15	43.065	NW_022173467.1
1	CM024490.1	148536	A	T	scaf77_2813812	15	43.065	NW_022173467.1
1	CM024490.1	148837	C	T	scaf77_2813511	15	43.065	NW_022173467.1
1	CM024490.1	149047	T	C	scaf77_2813267	15	43.065	NW_022173467.1
1	CM024490.1	149167	G	A	scaf77_2813147	15	43.065	NW_022173467.1
1	CM024490.1	149320	A	G	scaf77_2812992	15	43.065	NW_022173467.1
1	CM024490.1	150213	C	A	scaf77_2812098	15	43.065	NW_022173467.1
1	CM024490.1	150912	C	G	scaf77_2811398	15	43.065	NW_022173467.1
1	CM024490.1	151513	G	C	scaf77_2810802	15	43.065	NW_022173467.1
1	CM024490.1	151650	G	A	scaf77_2810665	15	43.065	NW_022173467.1
1	CM024490.1	152144	T	C	scaf77_2810170	15	43.065	NW_022173467.1
1	CM024490.1	153578	G	A	scaf77_2808731	15	43.065	NW_022173467.1
1	CM024490.1	153682	A	G	scaf77_2808627	15	43.065	NW_022173467.1
1	CM024490.1	153685	C	T	scaf77_2808624	15	43.065	NW_022173467.1
1	CM024490.1	156331	C	T	scaf77_2805978	15	42.927	NW_022173467.1
1	CM024490.1	157056	A	T	scaf77_2805253	15	42.927	NW_022173467.1
1	CM024490.1	157201	G	A	scaf77_2805108	15	42.927	NW_022173467.1
1	CM024490.1	157905	C	T	scaf77_2804400	15	42.927	NW_022173467.1
1	CM024490.1	158501	A	C	scaf77_2803804	15	42.927	NW_022173467.1
1	CM024490.1	160417	C	T	scaf77_2801887	15	42.927	NW_022173467.1
1	CM024490.1	162442	C	T	scaf77_2799865	15	42.927	NW_022173467.1
1	CM024490.1	163047	G	A	scaf77_2799260	15	42.927	NW_022173467.1
1	CM024490.1	163119	C	T	scaf77_2799188	15	42.927	NW_022173467.1
1	CM024490.1	164782	T	G	scaf77_2797514	15	42.927	NW_022173467.1
1	CM024490.1	165953	A	G	scaf77_2796337	15	42.927	NW_022173467.1
1	CM024490.1	166041	A	C	scaf77_2796249	15	42.927	NW_022173467.1
1	CM024490.1	166416	G	T	scaf77_2795874	15	42.927	NW_022173467.1
1	CM024490.1	167572	C	T	scaf77_2794718	15	42.927	NW_022173467.1
1	CM024490.1	169936	C	T	scaf77_2792351	15	42.927	NW_022173467.1
1	CM024490.1	172228	C	T	scaf77_2790054	15	42.927	NW_022173467.1
1	CM024490.1	176085	C	T	scaf77_2786215	15	42.927	NW_022173467.1
1	CM024490.1	176665	G	C	scaf77_2785635	15	42.927	NW_022173467.1
1	CM024490.1	178121	A	C	scaf77_2784186	15	42.927	NW_022173467.1
1	CM024490.1	179391	A	T	scaf77_2782912	15	42.927	NW_022173467.1
1	CM024490.1	181446	T	C	scaf77_2780859	15	42.927	NW_022173467.1
1	CM024490.1	183277	C	T	scaf77_2779043	15	42.927	NW_022173467.1
1	CM024490.1	184624	G	A	scaf77_2777696	15	42.927	NW_022173467.1
1	CM024490.1	185867	A	G	scaf77_2776453	15	42.927	NW_022173467.1
1	CM024490.1	186689	G	A	scaf77_2775631	15	42.927	NW_022173467.1
1	CM024490.1	186920	T	C	scaf77_2775413	15	42.927	NW_022173467.1
1	CM024490.1	190903	G	A	scaf77_2771433	15	42.927	NW_022173467.1
1	CM024490.1	190906	T	C	scaf77_2771430	15	42.927	NW_022173467.1
1	CM024490.1	191640	A	G	scaf77_2770698	15	42.927	NW_022173467.1
1	CM024490.1	195167	G	C	scaf77_2767166	15	42.927	NW_022173467.1
1	CM024490.1	195387	G	A	scaf77_2766946	15	42.927	NW_022173467.1
1	CM024490.1	195869	G	A	scaf77_2766464	15	42.927	NW_022173467.1
1	CM024490.1	197807	G	A	scaf77_2764526	15	42.927	NW_022173467.1
1	CM024490.1	197818	C	T	scaf77_2764515	15	42.927	NW_022173467.1
1	CM024490.1	203658	T	C	scaf77_2758707	15	42.927	NW_022173467.1
1	CM024490.1	203701	G	A	scaf77_2758664	15	42.927	NW_022173467.1
1	CM024490.1	204819	T	C	scaf77_2757546	15	42.927	NW_022173467.1
1	CM024490.1	206104	A	G	scaf77_2756255	15	42.927	NW_022173467.1
1	CM024490.1	206249	A	C	scaf77_2756110	15	42.927	NW_022173467.1
1	CM024490.1	206803	A	G	scaf77_2755556	15	42.651	NW_022173467.1
1	CM024490.1	207042	T	C	scaf77_2755317	15	43.892	NW_022173467.1
1	CM024490.1	207293	T	A	scaf77_2755066	15	42.651	NW_022173467.1
1	CM024490.1	207358	A	G	scaf77_2755001	15	42.789	NW_022173467.1
1	CM024490.1	207629	C	A	scaf77_2754730	15	42.789	NW_022173467.1
1	CM024490.1	208989	C	T	scaf77_2753370	15	42.789	NW_022173467.1
1	CM024490.1	209630	G	A	scaf77_2752729	15	42.789	NW_022173467.1
1	CM024490.1	211805	C	T	scaf77_2750554	15	42.789	NW_022173467.1
1	CM024490.1	212441	G	T	scaf77_2749918	15	42.789	NW_022173467.1
1	CM024490.1	213233	C	T	scaf77_2749126	15	42.789	NW_022173467.1
1	CM024490.1	215598	A	T	scaf77_2746759	15	42.789	NW_022173467.1
1	CM024490.1	215809	G	A	scaf77_2746548	15	42.789	NW_022173467.1
1	CM024490.1	216603	C	T	scaf77_2745755	15	42.789	NW_022173467.1
1	CM024490.1	216854	C	G	scaf77_2745504	15	42.789	NW_022173467.1
1	CM024490.1	217694	G	A	scaf77_2744664	15	42.789	NW_022173467.1
1	CM024490.1	218734	G	A	scaf77_2743624	15	42.789	NW_022173467.1
1	CM024490.1	219905	T	C	scaf77_2742455	15	42.789	NW_022173467.1
1	CM024490.1	220631	A	C	scaf77_2741730	15	42.789	NW_022173467.1
1	CM024490.1	221613	A	C	scaf77_2740747	15	42.789	NW_022173467.1
1	CM024490.1	221834	A	G	scaf77_2740526	15	42.789	NW_022173467.1
1	CM024490.1	222054	G	T	scaf77_2740306	15	42.789	NW_022173467.1
1	CM024490.1	223048	C	T	scaf77_2739324	15	42.789	NW_022173467.1
1	CM024490.1	223280	G	A	scaf77_2739092	15	42.651	NW_022173467.1
1	CM024490.1	223542	T	C	scaf77_2738830	15	42.789	NW_022173467.1
1	CM024490.1	223569	T	C	scaf77_2738803	15	42.789	NW_022173467.1
1	CM024490.1	223584	A	C	scaf77_2738788	15	42.789	NW_022173467.1
1	CM024490.1	226507	G	T	scaf77_2735865	15	42.789	NW_022173467.1
1	CM024490.1	227066	C	A	scaf77_2735306	15	42.789	NW_022173467.1
1	CM024490.1	227538	A	C	scaf77_2734837	15	42.789	NW_022173467.1
1	CM024490.1	227725	G	A	scaf77_2734650	15	42.789	NW_022173467.1
1	CM024490.1	229152	A	G	scaf77_2733223	15	42.789	NW_022173467.1
1	CM024490.1	230108	A	G	scaf77_2732242	15	42.789	NW_022173467.1
1	CM024490.1	231305	G	A	scaf77_2731057	15	42.789	NW_022173467.1
1	CM024490.1	231508	A	G	scaf77_2730854	15	42.789	NW_022173467.1
1	CM024490.1	232413	G	A	scaf77_2729949	15	42.789	NW_022173467.1
1	CM024490.1	232930	G	C	scaf77_2729432	15	42.651	NW_022173467.1
1	CM024490.1	233300	G	C	scaf77_2729062	15	42.789	NW_022173467.1
1	CM024490.1	234008	G	A	scaf77_2728354	15	42.789	NW_022173467.1
1	CM024490.1	239519	A	C	scaf77_2722828	15	42.789	NW_022173467.1
1	CM024490.1	240362	G	A	scaf77_2721983	15	42.789	NW_022173467.1
1	CM024490.1	240905	G	A	scaf77_2721440	15	42.789	NW_022173467.1
1	CM024490.1	241997	T	C	scaf77_2720348	15	42.789	NW_022173467.1
1	CM024490.1	242826	C	A	scaf77_2719519	15	42.513	NW_022173467.1
1	CM024490.1	242953	G	A	scaf77_2719392	15	42.513	NW_022173467.1
1	CM024490.1	243308	C	A	scaf77_2719037	15	42.513	NW_022173467.1
1	CM024490.1	248111	G	A	scaf77_2714251	15	42.513	NW_022173467.1
1	CM024490.1	248265	C	T	scaf77_2714097	15	42.513	NW_022173467.1
1	CM024490.1	248751	C	A	scaf77_2713611	15	42.513	NW_022173467.1
1	CM024490.1	248988	G	A	scaf77_2713374	15	42.513	NW_022173467.1
1	CM024490.1	251001	C	T	scaf77_2711362	15	42.513	NW_022173467.1
1	CM024490.1	252176	A	C	scaf77_2710187	15	42.513	NW_022173467.1
1	CM024490.1	252381	G	A	scaf77_2709982	15	42.513	NW_022173467.1
1	CM024490.1	253484	G	T	scaf77_2708878	15	42.513	NW_022173467.1
1	CM024490.1	253520	G	C	scaf77_2708842	15	42.513	NW_022173467.1
1	CM024490.1	253791	G	T	scaf77_2708571	15	42.513	NW_022173467.1
1	CM024490.1	253792	A	T	scaf77_2708570	15	42.513	NW_022173467.1
1	CM024490.1	254695	C	A	scaf77_2707669	15	42.513	NW_022173467.1
1	CM024490.1	254973	C	T	scaf77_2707391	15	42.513	NW_022173467.1
1	CM024490.1	255082	T	C	scaf77_2707282	15	42.513	NW_022173467.1
1	CM024490.1	255229	T	C	scaf77_2707135	15	42.513	NW_022173467.1
1	CM024490.1	255615	T	G	scaf77_2706749	15	42.513	NW_022173467.1
1	CM024490.1	256279	T	G	scaf77_2706086	15	42.513	NW_022173467.1
1	CM024490.1	256281	G	A	scaf77_2706084	15	42.513	NW_022173467.1
1	CM024490.1	256832	C	T	scaf77_2705522	15	42.513	NW_022173467.1
1	CM024490.1	256865	G	T	scaf77_2705489	15	42.513	NW_022173467.1
1	CM024490.1	258456	T	G	scaf77_2703899	15	42.513	NW_022173467.1
1	CM024490.1	258457	G	C	scaf77_2703898	15	42.513	NW_022173467.1
1	CM024490.1	258937	G	A	scaf77_2703419	15	43.616	NW_022173467.1
1	CM024490.1	259146	A	C	scaf77_2703211	15	42.513	NW_022173467.1
1	CM024490.1	259772	G	A	scaf77_2702585	15	42.513	NW_022173467.1
1	CM024490.1	261058	A	T	scaf77_2701293	15	42.513	NW_022173467.1
1	CM024490.1	262576	C	T	scaf77_2699787	15	42.513	NW_022173467.1
1	CM024490.1	263039	G	A	scaf77_2699324	15	42.513	NW_022173467.1
1	CM024490.1	265761	A	G	scaf77_2696601	15	42.513	NW_022173467.1
1	CM024490.1	265779	C	A	scaf77_2696583	15	42.513	NW_022173467.1
1	CM024490.1	269167	G	A	scaf77_2693204	15	42.513	NW_022173467.1
1	CM024490.1	269379	G	C	scaf77_2692992	15	42.513	NW_022173467.1
1	CM024490.1	272754	A	G	scaf77_2689618	15	42.513	NW_022173467.1
1	CM024490.1	273878	A	C	scaf77_2688495	15	42.513	NW_022173467.1
1	CM024490.1	275298	T	A	scaf77_2687075	15	42.513	NW_022173467.1
1	CM024490.1	275662	C	T	scaf77_2686711	15	42.513	NW_022173467.1
1	CM024490.1	275774	A	G	scaf77_2686599	15	42.513	NW_022173467.1
1	CM024490.1	279026	C	T	scaf77_2683347	15	42.513	NW_022173467.1
1	CM024490.1	279296	C	G	scaf77_2683077	15	42.513	NW_022173467.1
1	CM024490.1	279885	C	G	scaf77_2682488	15	42.513	NW_022173467.1
1	CM024490.1	280949	G	A	scaf77_2681424	15	42.513	NW_022173467.1
1	CM024490.1	281413	G	T	scaf77_2680960	15	42.513	NW_022173467.1
1	CM024490.1	281816	T	C	scaf77_2680557	15	42.375	NW_022173467.1
1	CM024490.1	282819	C	T	scaf77_2679554	15	42.375	NW_022173467.1
1	CM024490.1	284243	T	G	scaf77_2678130	15	42.375	NW_022173467.1
1	CM024490.1	284641	A	T	scaf77_2677732	15	46.375	NW_022173467.1
1	CM024490.1	285043	C	T	scaf77_2677330	15	42.375	NW_022173467.1
1	CM024490.1	285381	C	T	scaf77_2676992	15	42.375	NW_022173467.1
1	CM024490.1	285803	G	A	scaf77_2676570	15	42.375	NW_022173467.1
1	CM024490.1	293436	G	A	scaf77_2668912	15	40.996	NW_022173467.1
1	CM024490.1	295841	G	A	scaf77_2666506	15	42.375	NW_022173467.1
1	CM024490.1	296002	C	T	scaf77_2666345	15	42.375	NW_022173467.1
1	CM024490.1	296407	G	A	scaf77_2665934	15	42.375	NW_022173467.1
1	CM024490.1	296932	G	C	scaf77_2665411	15	42.375	NW_022173467.1
1	CM024490.1	297737	G	A	scaf77_2664607	15	42.375	NW_022173467.1
1	CM024490.1	301889	G	T	scaf77_2660460	15	42.375	NW_022173467.1
1	CM024490.1	301986	G	A	scaf77_2660363	15	40.996	NW_022173467.1
1	CM024490.1	302671	A	G	scaf77_2659674	15	42.375	NW_022173467.1
1	CM024490.1	303099	A	G	scaf77_2659246	15	42.375	NW_022173467.1
1	CM024490.1	304478	G	T	scaf77_2657871	15	42.375	NW_022173467.1
1	CM024490.1	304619	T	G	scaf77_2657730	15	42.375	NW_022173467.1
1	CM024490.1	304778	C	T	scaf77_2657571	15	42.375	NW_022173467.1
1	CM024490.1	304908	C	A	scaf77_2657441	15	42.375	NW_022173467.1
1	CM024490.1	306599	A	C	scaf77_2655753	15	42.237	NW_022173467.1
1	CM024490.1	306789	G	A	scaf77_2655565	15	42.237	NW_022173467.1
1	CM024490.1	306797	A	C	scaf77_2655557	15	42.237	NW_022173467.1
1	CM024490.1	307500	C	T	scaf77_2654856	15	42.237	NW_022173467.1
1	CM024490.1	309087	C	T	scaf77_2653268	15	42.237	NW_022173467.1
1	CM024490.1	309119	A	T	scaf77_2653236	15	42.237	NW_022173467.1
1	CM024490.1	311222	A	C	scaf77_2651136	15	42.237	NW_022173467.1
1	CM024490.1	311310	C	T	scaf77_2651048	15	42.237	NW_022173467.1
1	CM024490.1	311727	C	T	scaf77_2650631	15	42.237	NW_022173467.1
1	CM024490.1	312974	G	T	scaf77_2649388	15	42.237	NW_022173467.1
1	CM024490.1	313678	T	C	scaf77_2648684	15	42.237	NW_022173467.1
1	CM024490.1	314521	C	A	scaf77_2647841	15	42.237	NW_022173467.1
1	CM024490.1	314543	C	T	scaf77_2647819	15	42.237	NW_022173467.1
1	CM024490.1	318618	C	T	scaf77_2643752	15	42.237	NW_022173467.1
1	CM024490.1	319266	C	T	scaf77_2643104	15	42.237	NW_022173467.1
1	CM024490.1	320163	A	G	scaf77_2642207	15	42.237	NW_022173467.1
1	CM024490.1	320189	A	G	scaf77_2642181	15	42.237	NW_022173467.1
1	CM024490.1	320347	G	C	scaf77_2642023	15	42.237	NW_022173467.1
1	CM024490.1	321750	A	T	scaf77_2640613	15	42.237	NW_022173467.1
1	CM024490.1	322828	G	T	scaf77_2639535	15	42.237	NW_022173467.1
1	CM024490.1	322884	G	A	scaf77_2639479	15	42.237	NW_022173467.1
1	CM024490.1	323524	G	A	scaf77_2638839	15	42.237	NW_022173467.1
1	CM024490.1	323955	A	G	scaf77_2638408	15	42.237	NW_022173467.1
1	CM024490.1	324879	G	A	scaf77_2637483	15	42.237	NW_022173467.1
1	CM024490.1	326575	T	A	scaf77_2635787	15	42.237	NW_022173467.1
1	CM024490.1	328588	C	G	scaf77_2633768	15	42.237	NW_022173467.1
1	CM024490.1	330159	G	C	scaf77_2632198	15	42.237	NW_022173467.1
1	CM024490.1	330866	G	A	scaf77_2631491	15	42.237	NW_022173467.1
1	CM024490.1	332042	T	G	scaf77_2630330	15	42.237	NW_022173467.1
1	CM024490.1	332146	C	T	scaf77_2630226	15	42.237	NW_022173467.1
1	CM024490.1	332288	G	A	scaf77_2630084	15	42.237	NW_022173467.1
1	CM024490.1	332561	A	G	scaf77_2629811	15	42.237	NW_022173467.1
1	CM024490.1	333223	G	A	scaf77_2629159	15	42.237	NW_022173467.1
1	CM024490.1	334112	G	A	scaf77_2628270	15	42.237	NW_022173467.1
1	CM024490.1	334113	G	T	scaf77_2628269	15	42.237	NW_022173467.1
1	CM024490.1	334433	G	A	scaf77_2627949	15	42.237	NW_022173467.1
1	CM024490.1	334928	G	T	scaf77_2627465	15	42.237	NW_022173467.1
1	CM024490.1	334973	A	G	scaf77_2627420	15	42.237	NW_022173467.1
1	CM024490.1	336191	G	A	scaf77_2626202	15	42.237	NW_022173467.1
1	CM024490.1	336481	G	A	scaf77_2625912	15	42.237	NW_022173467.1
1	CM024490.1	336786	C	T	scaf77_2625609	15	42.237	NW_022173467.1
1	CM024490.1	336895	G	A	scaf77_2625500	15	42.237	NW_022173467.1
1	CM024490.1	336951	A	G	scaf77_2625444	15	42.237	NW_022173467.1
1	CM024490.1	336975	G	A	scaf77_2625420	15	42.237	NW_022173467.1
1	CM024490.1	337315	G	A	scaf77_2625080	15	42.237	NW_022173467.1
1	CM024490.1	337524	A	G	scaf77_2624871	15	42.237	NW_022173467.1
1	CM024490.1	340401	T	C	scaf77_2621995	15	42.237	NW_022173467.1
1	CM024490.1	340969	G	T	scaf77_2621427	15	23.41	NW_022173467.1
1	CM024490.1	343610	T	A	scaf77_2618787	15	42.237	NW_022173467.1
1	CM024490.1	344993	G	C	scaf77_2617404	15	41.134	NW_022173467.1
1	CM024490.1	345036	G	C	scaf77_2617361	15	41.272	NW_022173467.1
1	CM024490.1	345998	C	T	scaf77_2616437	15	42.237	NW_022173467.1
1	CM024490.1	348810	C	T	scaf77_2613637	15	42.237	NW_022173467.1
1	CM024490.1	348831	C	T	scaf77_2613616	15	42.237	NW_022173467.1
1	CM024490.1	348858	A	G	scaf77_2613589	15	42.237	NW_022173467.1
1	CM024490.1	348929	G	C	scaf77_2613518	15	42.237	NW_022173467.1
1	CM024490.1	349922	A	T	scaf77_2612466	15	42.237	NW_022173467.1
1	CM024490.1	350481	A	C	scaf77_2611903	15	42.237	NW_022173467.1
1	CM024490.1	350850	C	G	scaf77_2611534	15	42.237	NW_022173467.1
1	CM024490.1	350922	C	G	scaf77_2611462	15	42.237	NW_022173467.1
1	CM024490.1	352843	G	A	scaf77_2609537	15	42.237	NW_022173467.1
1	CM024490.1	356467	T	C	scaf77_2605914	15	40.996	NW_022173467.1
1	CM024490.1	356517	T	C	scaf77_2605864	15	40.996	NW_022173467.1
1	CM024490.1	357794	A	T	scaf77_2604583	15	23.41	NW_022173467.1
1	CM024490.1	358271	G	C	scaf77_2604108	15	23.41	NW_022173467.1
1	CM024490.1	358373	T	C	scaf77_2604006	15	23.41	NW_022173467.1
1	CM024490.1	358537	T	C	scaf77_2603842	15	42.237	NW_022173467.1
1	CM024490.1	358697	G	A	scaf77_2603682	15	23.41	NW_022173467.1
1	CM024490.1	358757	T	G	scaf77_2603622	15	23.41	NW_022173467.1
1	CM024490.1	358763	C	T	scaf77_2603616	15	23.41	NW_022173467.1
1	CM024490.1	358764	G	T	scaf77_2603615	15	23.41	NW_022173467.1
1	CM024490.1	358930	T	A	scaf77_2603449	15	42.237	NW_022173467.1
1	CM024490.1	359503	T	C	scaf77_2602876	15	42.237	NW_022173467.1
1	CM024490.1	360754	G	A	scaf77_2601625	15	42.099	NW_022173467.1
1	CM024490.1	360797	G	T	scaf77_2601582	15	42.099	NW_022173467.1
1	CM024490.1	361515	A	G	scaf77_2600868	15	42.099	NW_022173467.1
1	CM024490.1	362564	C	A	scaf77_2599819	15	23.41	NW_022173467.1
1	CM024490.1	364719	C	T	scaf77_2597654	15	42.099	NW_022173467.1
1	CM024490.1	364913	T	C	scaf77_2597460	15	40.996	NW_022173467.1
1	CM024490.1	366196	A	G	scaf77_2596177	15	42.099	NW_022173467.1
1	CM024490.1	366391	T	A	scaf77_2595982	15	42.099	NW_022173467.1
1	CM024490.1	366392	C	A	scaf77_2595981	15	42.099	NW_022173467.1
1	CM024490.1	366561	A	C	scaf77_2595812	15	42.099	NW_022173467.1
1	CM024490.1	366853	A	G	scaf77_2595520	15	42.099	NW_022173467.1
1	CM024490.1	366925	A	T	scaf77_2595448	15	42.099	NW_022173467.1
1	CM024490.1	366932	T	C	scaf77_2595441	15	42.099	NW_022173467.1
1	CM024490.1	367056	C	T	scaf77_2595317	15	42.099	NW_022173467.1
1	CM024490.1	367083	C	A	scaf77_2595290	15	42.099	NW_022173467.1
1	CM024490.1	367100	T	C	scaf77_2595273	15	42.099	NW_022173467.1
1	CM024490.1	367372	C	A	scaf77_2595001	15	23.41	NW_022173467.1
1	CM024490.1	367388	T	C	scaf77_2594985	15	23.41	NW_022173467.1
1	CM024490.1	367865	G	C	scaf77_2594508	15	23.41	NW_022173467.1
1	CM024490.1	367982	A	T	scaf77_2594391	15	23.41	NW_022173467.1
1	CM024490.1	368022	T	C	scaf77_2594351	15	23.41	NW_022173467.1
1	CM024490.1	368475	A	G	scaf77_2593898	15	23.41	NW_022173467.1
1	CM024490.1	369941	C	A	scaf77_2592433	15	42.099	NW_022173467.1
1	CM024490.1	370868	C	T	scaf77_2591506	15	23.41	NW_022173467.1
1	CM024490.1	373026	A	G	scaf77_2589334	15	23.41	NW_022173467.1
1	CM024490.1	377832	G	T	scaf77_2584526	15	40.996	NW_022173467.1
1	CM024490.1	378721	G	T	scaf77_2583636	15	42.099	NW_022173467.1
1	CM024490.1	378778	T	C	scaf77_2583579	15	42.099	NW_022173467.1
1	CM024490.1	379681	T	A	scaf77_2582676	15	42.099	NW_022173467.1
1	CM024490.1	383139	G	C	scaf77_2579218	15	42.099	NW_022173467.1
1	CM024490.1	383440	G	A	scaf77_2578917	15	42.099	NW_022173467.1
1	CM024490.1	384223	G	T	scaf77_2578134	15	42.099	NW_022173467.1
1	CM024490.1	388411	G	C	scaf77_2573951	15	42.099	NW_022173467.1
1	CM024490.1	389303	A	G	scaf77_2573074	15	42.099	NW_022173467.1
1	CM024490.1	389428	G	A	scaf77_2572949	15	42.099	NW_022173467.1
1	CM024490.1	389434	C	G	scaf77_2572943	15	42.099	NW_022173467.1
1	CM024490.1	390267	A	G	scaf77_2572108	15	42.099	NW_022173467.1
1	CM024490.1	391281	C	T	scaf77_2571094	15	42.099	NW_022173467.1
1	CM024490.1	391327	T	A	scaf77_2571048	15	42.099	NW_022173467.1
1	CM024490.1	392106	T	C	scaf77_2570269	15	42.099	NW_022173467.1
1	CM024490.1	392273	T	G	scaf77_2570102	15	42.099	NW_022173467.1
1	CM024490.1	392309	G	A	scaf77_2570066	15	42.099	NW_022173467.1
1	CM024490.1	394570	C	T	scaf77_2567800	15	42.099	NW_022173467.1
1	CM024490.1	394585	C	T	scaf77_2567785	15	42.099	NW_022173467.1
1	CM024490.1	394713	G	C	scaf77_2567657	15	42.099	NW_022173467.1
1	CM024490.1	400203	C	T	scaf77_2562160	15	42.099	NW_022173467.1
1	CM024490.1	400494	A	G	scaf77_2561869	15	42.099	NW_022173467.1
1	CM024490.1	401443	G	A	scaf77_2560920	15	42.099	NW_022173467.1
1	CM024490.1	401864	G	A	scaf77_2560501	15	42.099	NW_022173467.1
1	CM024490.1	401970	A	G	scaf77_2560395	15	42.099	NW_022173467.1
1	CM024490.1	401978	C	T	scaf77_2560387	15	42.099	NW_022173467.1
1	CM024490.1	402078	G	A	scaf77_2560287	15	42.099	NW_022173467.1
1	CM024490.1	402869	C	T	scaf77_2559496	15	42.099	NW_022173467.1
1	CM024490.1	402996	G	A	scaf77_2559369	15	41.961	NW_022173467.1
1	CM024490.1	403100	C	T	scaf77_2559265	15	41.961	NW_022173467.1
1	CM024490.1	404146	G	A	scaf77_2558217	15	41.961	NW_022173467.1
1	CM024490.1	405551	C	T	scaf77_2556812	15	41.961	NW_022173467.1
1	CM024490.1	405950	A	T	scaf77_2556402	15	41.961	NW_022173467.1
1	CM024490.1	406036	A	G	scaf77_2556316	15	41.961	NW_022173467.1
1	CM024490.1	406230	C	A	scaf77_2556122	15	41.961	NW_022173467.1
1	CM024490.1	407552	G	T	scaf77_2554815	15	41.961	NW_022173467.1
1	CM024490.1	408299	C	T	scaf77_2554068	15	41.961	NW_022173467.1
1	CM024490.1	408468	G	A	scaf77_2553899	15	41.961	NW_022173467.1
1	CM024490.1	412583	C	T	scaf77_2549812	15	41.961	NW_022173467.1
1	CM024490.1	412585	G	T	scaf77_2549810	15	41.961	NW_022173467.1
1	CM024490.1	412910	A	G	scaf77_2549485	15	41.961	NW_022173467.1
1	CM024490.1	412945	G	A	scaf77_2549450	15	41.961	NW_022173467.1
1	CM024490.1	414744	G	A	scaf77_2547651	15	46.375	NW_022173467.1
1	CM024490.1	416827	T	A	scaf77_2545571	15	41.961	NW_022173467.1
1	CM024490.1	416837	G	A	scaf77_2545561	15	41.961	NW_022173467.1
1	CM024490.1	416948	G	C	scaf77_2545450	15	41.961	NW_022173467.1
1	CM024490.1	417351	C	T	scaf77_2545047	15	41.961	NW_022173467.1
1	CM024490.1	417385	G	T	scaf77_2545013	15	41.961	NW_022173467.1
1	CM024490.1	417956	G	A	scaf77_2544442	15	41.961	NW_022173467.1
1	CM024490.1	419161	T	C	scaf77_2543237	15	41.961	NW_022173467.1
1	CM024490.1	419326	A	C	scaf77_2543072	15	23.41	NW_022173467.1
1	CM024490.1	420877	C	A	scaf77_2541515	15	41.961	NW_022173467.1
1	CM024490.1	421643	G	T	scaf77_2540749	15	41.961	NW_022173467.1
1	CM024490.1	422012	C	G	scaf77_2540381	15	41.961	NW_022173467.1
1	CM024490.1	422079	G	A	scaf77_2540314	15	41.961	NW_022173467.1
1	CM024490.1	422371	T	G	scaf77_2540022	15	41.961	NW_022173467.1
1	CM024490.1	427382	G	A	scaf77_2535012	15	41.961	NW_022173467.1
1	CM024490.1	428335	G	A	scaf77_2534059	15	41.961	NW_022173467.1
1	CM024490.1	429309	C	T	scaf77_2533091	15	41.961	NW_022173467.1
1	CM024490.1	429916	G	A	scaf77_2532484	15	41.961	NW_022173467.1
1	CM024490.1	430962	A	G	scaf77_2531441	15	41.961	NW_022173467.1
1	CM024490.1	431275	G	T	scaf77_2531128	15	41.961	NW_022173467.1
1	CM024490.1	433044	C	T	scaf77_2529352	15	40.996	NW_022173467.1
1	CM024490.1	442292	T	A	scaf77_2520133	15	41.961	NW_022173467.1
1	CM024490.1	443418	A	G	scaf77_2519007	15	41.961	NW_022173467.1
1	CM024490.1	446452	C	A	scaf77_2515975	15	41.961	NW_022173467.1
1	CM024490.1	446566	A	G	scaf77_2515861	15	41.961	NW_022173467.1
1	CM024490.1	447246	A	G	scaf77_2515181	15	41.961	NW_022173467.1
1	CM024490.1	448785	A	T	scaf77_2513642	15	41.961	NW_022173467.1
1	CM024490.1	450037	T	A	scaf77_2512390	15	41.961	NW_022173467.1
1	CM024490.1	451454	G	A	scaf77_2510973	15	41.823	NW_022173467.1
1	CM024490.1	452470	C	T	scaf77_2509957	15	41.823	NW_022173467.1
1	CM024490.1	452516	G	C	scaf77_2509911	15	41.823	NW_022173467.1
1	CM024490.1	458942	A	G	scaf77_2503487	15	41.823	NW_022173467.1
1	CM024490.1	459571	G	A	scaf77_2502858	15	41.823	NW_022173467.1
1	CM024490.1	460957	C	G	scaf77_2501473	15	41.823	NW_022173467.1
1	CM024490.1	463292	A	G	scaf77_2499138	15	41.823	NW_022173467.1
1	CM024490.1	463815	C	T	scaf77_2498615	15	41.823	NW_022173467.1
1	CM024490.1	465371	C	T	scaf77_2497059	15	40.996	NW_022173467.1
1	CM024490.1	468483	A	G	scaf77_2493951	15	41.823	NW_022173467.1
1	CM024490.1	468845	G	A	scaf77_2493589	15	41.823	NW_022173467.1
1	CM024490.1	469345	A	T	scaf77_2493089	15	41.823	NW_022173467.1
1	CM024490.1	470657	T	C	scaf77_2491778	15	41.823	NW_022173467.1
1	CM024490.1	470982	T	A	scaf77_2491453	15	41.823	NW_022173467.1
1	CM024490.1	471951	G	A	scaf77_2490484	15	41.823	NW_022173467.1
1	CM024490.1	472114	A	T	scaf77_2490321	15	41.823	NW_022173467.1
1	CM024490.1	472498	G	A	scaf77_2489937	15	41.823	NW_022173467.1
1	CM024490.1	472747	C	T	scaf77_2489680	15	41.823	NW_022173467.1
1	CM024490.1	478660	G	A	scaf77_2483676	15	41.823	NW_022173467.1
1	CM024490.1	479777	G	A	scaf77_2482561	15	41.823	NW_022173467.1
1	CM024490.1	481849	G	A	scaf77_2480496	15	41.823	NW_022173467.1
1	CM024490.1	482775	T	A	scaf77_2479570	15	41.823	NW_022173467.1
1	CM024490.1	483454	G	A	scaf77_2478891	15	41.823	NW_022173467.1
1	CM024490.1	483961	G	A	scaf77_2478384	15	41.823	NW_022173467.1
1	CM024490.1	483962	G	A	scaf77_2478383	15	41.823	NW_022173467.1
1	CM024490.1	484419	T	C	scaf77_2477926	15	41.823	NW_022173467.1
1	CM024490.1	486697	G	A	scaf77_2475648	15	41.823	NW_022173467.1
1	CM024490.1	487491	G	A	scaf77_2474854	15	41.823	NW_022173467.1
1	CM024490.1	488642	C	A	scaf77_2473703	15	41.823	NW_022173467.1
1	CM024490.1	490038	G	A	scaf77_2472306	15	41.823	NW_022173467.1
1	CM024490.1	490707	T	A	scaf77_2471637	15	41.823	NW_022173467.1
1	CM024490.1	491356	C	T	scaf77_2470988	15	41.823	NW_022173467.1
1	CM024490.1	491716	C	T	scaf77_2470628	15	41.823	NW_022173467.1
1	CM024490.1	491717	T	C	scaf77_2470627	15	41.823	NW_022173467.1
1	CM024490.1	492974	G	A	scaf77_2469370	15	41.823	NW_022173467.1
1	CM024490.1	493024	C	T	scaf77_2469320	15	41.823	NW_022173467.1
1	CM024490.1	493030	G	T	scaf77_2469314	15	41.823	NW_022173467.1
1	CM024490.1	493232	T	C	scaf77_2469112	15	41.823	NW_022173467.1
1	CM024490.1	493325	C	T	scaf77_2469019	15	41.823	NW_022173467.1
1	CM024490.1	493404	T	A	scaf77_2468940	15	41.823	NW_022173467.1
1	CM024490.1	493882	G	A	scaf77_2468462	15	41.823	NW_022173467.1
1	CM024490.1	493951	C	T	scaf77_2468393	15	41.823	NW_022173467.1
1	CM024490.1	494241	C	T	scaf77_2468103	15	41.823	NW_022173467.1
1	CM024490.1	494317	C	A	scaf77_2468027	15	41.823	NW_022173467.1
1	CM024490.1	494423	T	A	scaf77_2467921	15	41.823	NW_022173467.1
1	CM024490.1	494594	A	G	scaf77_2467750	15	41.823	NW_022173467.1
1	CM024490.1	494719	C	T	scaf77_2467625	15	41.823	NW_022173467.1
1	CM024490.1	495020	A	T	scaf77_2467324	15	41.823	NW_022173467.1
1	CM024490.1	495033	G	A	scaf77_2467311	15	41.823	NW_022173467.1
1	CM024490.1	495253	G	A	scaf77_2467091	15	41.823	NW_022173467.1
1	CM024490.1	496637	A	G	scaf77_2465708	15	41.823	NW_022173467.1
1	CM024490.1	497165	A	G	scaf77_2465180	15	41.823	NW_022173467.1
1	CM024490.1	497368	C	T	scaf77_2464976	15	41.823	NW_022173467.1
1	CM024490.1	497750	C	T	scaf77_2464594	15	41.823	NW_022173467.1
1	CM024490.1	498703	C	G	scaf77_2463639	15	41.823	NW_022173467.1
1	CM024490.1	498990	A	C	scaf77_2463352	15	41.823	NW_022173467.1
1	CM024490.1	499085	T	G	scaf77_2463257	15	41.823	NW_022173467.1
1	CM024490.1	499101	A	G	scaf77_2463241	15	41.823	NW_022173467.1
1	CM024490.1	499116	T	A	scaf77_2463226	15	41.823	NW_022173467.1
1	CM024490.1	499163	T	C	scaf77_2463181	15	41.823	NW_022173467.1
1	CM024490.1	499185	T	C	scaf77_2463159	15	41.823	NW_022173467.1
1	CM024490.1	499795	G	A	scaf77_2462549	15	41.823	NW_022173467.1
1	CM024490.1	499852	T	G	scaf77_2462492	15	41.823	NW_022173467.1
1	CM024490.1	500026	G	A	scaf77_2462317	15	41.823	NW_022173467.1
1	CM024490.1	500090	A	G	scaf77_2462253	15	41.823	NW_022173467.1
1	CM024490.1	500116	A	G	scaf77_2462227	15	41.823	NW_022173467.1
1	CM024490.1	500121	C	T	scaf77_2462222	15	41.823	NW_022173467.1
1	CM024490.1	500208	T	C	scaf77_2462135	15	41.823	NW_022173467.1
1	CM024490.1	500570	A	G	scaf77_2461773	15	41.823	NW_022173467.1
1	CM024490.1	500605	A	G	scaf77_2461738	15	41.823	NW_022173467.1
1	CM024490.1	500753	A	C	scaf77_2461590	15	41.823	NW_022173467.1
1	CM024490.1	500793	G	A	scaf77_2461550	15	41.823	NW_022173467.1
1	CM024490.1	500796	C	T	scaf77_2461547	15	41.823	NW_022173467.1
1	CM024490.1	501282	G	T	scaf77_2461061	15	41.823	NW_022173467.1
1	CM024490.1	501801	G	T	scaf77_2460541	15	41.823	NW_022173467.1
1	CM024490.1	503487	G	A	scaf77_2458857	15	41.823	NW_022173467.1
1	CM024490.1	504948	T	C	scaf77_2457408	15	41.823	NW_022173467.1
1	CM024490.1	505369	T	C	scaf77_2456986	15	41.823	NW_022173467.1
1	CM024490.1	505416	C	A	scaf77_2456939	15	41.823	NW_022173467.1
1	CM024490.1	506484	T	C	scaf77_2455871	15	41.823	NW_022173467.1
1	CM024490.1	506609	C	G	scaf77_2455746	15	41.823	NW_022173467.1
1	CM024490.1	507213	C	T	scaf77_2455142	15	41.823	NW_022173467.1
1	CM024490.1	507280	C	T	scaf77_2455075	15	41.823	NW_022173467.1
1	CM024490.1	507998	T	G	scaf77_2454360	15	41.823	NW_022173467.1
1	CM024490.1	508550	A	T	scaf77_2453808	15	41.823	NW_022173467.1
1	CM024490.1	510450	T	C	scaf77_2451908	15	41.823	NW_022173467.1
1	CM024490.1	510488	A	C	scaf77_2451870	15	41.823	NW_022173467.1
1	CM024490.1	512691	C	T	scaf77_2449666	15	40.858	NW_022173467.1
1	CM024490.1	512713	C	T	scaf77_2449644	15	40.996	NW_022173467.1
1	CM024490.1	512806	C	T	scaf77_2449551	15	40.996	NW_022173467.1
1	CM024490.1	512841	T	C	scaf77_2449516	15	41.823	NW_022173467.1
1	CM024490.1	514280	A	C	scaf77_2448077	15	41.685	NW_022173467.1
1	CM024490.1	514529	G	A	scaf77_2447828	15	41.547	NW_022173467.1
1	CM024490.1	514533	G	A	scaf77_2447824	15	41.547	NW_022173467.1
1	CM024490.1	514751	C	T	scaf77_2447606	15	41.547	NW_022173467.1
1	CM024490.1	517235	T	A	scaf77_2445123	15	41.41	NW_022173467.1
1	CM024490.1	517293	G	A	scaf77_2445065	15	41.41	NW_022173467.1
1	CM024490.1	517323	C	T	scaf77_2445035	15	41.41	NW_022173467.1
1	CM024490.1	517358	A	C	scaf77_2445000	15	40.996	NW_022173467.1
1	CM024490.1	517388	C	T	scaf77_2444970	15	40.996	NW_022173467.1
1	CM024490.1	518267	A	G	scaf77_2444091	15	41.41	NW_022173467.1
1	CM024490.1	518572	T	C	scaf77_2443786	15	41.41	NW_022173467.1
1	CM024490.1	518734	G	A	scaf77_2443624	15	41.41	NW_022173467.1
1	CM024490.1	521862	C	T	scaf77_2440513	15	41.41	NW_022173467.1
1	CM024490.1	522094	A	G	scaf77_2440281	15	41.41	NW_022173467.1
1	CM024490.1	523412	G	T	scaf77_2438963	15	41.41	NW_022173467.1
1	CM024490.1	523413	G	T	scaf77_2438962	15	41.41	NW_022173467.1
1	CM024490.1	524592	T	A	scaf77_2437786	15	41.41	NW_022173467.1
1	CM024490.1	525416	C	A	scaf77_2436962	15	41.41	NW_022173467.1
1	CM024490.1	526439	A	C	scaf77_2435937	15	41.41	NW_022173467.1
1	CM024490.1	526492	C	G	scaf77_2435884	15	41.41	NW_022173467.1
1	CM024490.1	526523	A	C	scaf77_2435853	15	41.41	NW_022173467.1
1	CM024490.1	526533	A	C	scaf77_2435843	15	41.41	NW_022173467.1
1	CM024490.1	527264	G	A	scaf77_2435094	15	41.41	NW_022173467.1
1	CM024490.1	527446	G	A	scaf77_2434912	15	41.41	NW_022173467.1
1	CM024490.1	527850	G	A	scaf77_2434508	15	41.41	NW_022173467.1
1	CM024490.1	528218	A	G	scaf77_2434140	15	41.41	NW_022173467.1
1	CM024490.1	528281	A	G	scaf77_2434077	15	41.41	NW_022173467.1
1	CM024490.1	528465	A	G	scaf77_2433893	15	41.41	NW_022173467.1
1	CM024490.1	529269	G	A	scaf77_2433089	15	41.41	NW_022173467.1
1	CM024490.1	531085	A	C	scaf77_2431273	15	41.41	NW_022173467.1
1	CM024490.1	532606	G	A	scaf77_2429763	15	41.41	NW_022173467.1
1	CM024490.1	534001	T	C	scaf77_2428368	15	41.41	NW_022173467.1
1	CM024490.1	534707	C	T	scaf77_2427662	15	41.41	NW_022173467.1
1	CM024490.1	534814	A	G	scaf77_2427555	15	41.41	NW_022173467.1
1	CM024490.1	540506	C	T	scaf77_2421870	15	41.41	NW_022173467.1
1	CM024490.1	540998	T	C	scaf77_2421378	15	41.41	NW_022173467.1
1	CM024490.1	541275	G	A	scaf77_2421101	15	41.41	NW_022173467.1
1	CM024490.1	543268	C	T	scaf77_2419109	15	41.41	NW_022173467.1
1	CM024490.1	543529	G	T	scaf77_2418848	15	41.41	NW_022173467.1
1	CM024490.1	543762	C	T	scaf77_2418609	15	41.41	NW_022173467.1
1	CM024490.1	544246	A	G	scaf77_2418125	15	41.41	NW_022173467.1
1	CM024490.1	544284	G	A	scaf77_2418081	15	41.41	NW_022173467.1
1	CM024490.1	544899	C	T	scaf77_2417466	15	41.41	NW_022173467.1
1	CM024490.1	545527	C	T	scaf77_2416838	15	41.41	NW_022173467.1
1	CM024490.1	545704	A	G	scaf77_2416661	15	41.41	NW_022173467.1
1	CM024490.1	545788	A	G	scaf77_2416577	15	41.41	NW_022173467.1
1	CM024490.1	545794	C	T	scaf77_2416571	15	41.41	NW_022173467.1
1	CM024490.1	546894	A	C	scaf77_2415471	15	41.41	NW_022173467.1
1	CM024490.1	547043	C	T	scaf77_2415325	15	41.41	NW_022173467.1
1	CM024490.1	547478	A	G	scaf77_2414890	15	41.41	NW_022173467.1
1	CM024490.1	547651	G	A	scaf77_2414717	15	41.41	NW_022173467.1
1	CM024490.1	549697	T	G	scaf77_2412673	15	41.41	NW_022173467.1
1	CM024490.1	549873	G	C	scaf77_2412497	15	41.41	NW_022173467.1
1	CM024490.1	550038	C	A	scaf77_2412332	15	41.41	NW_022173467.1
1	CM024490.1	550242	T	C	scaf77_2412127	15	46.513	NW_022173467.1
1	CM024490.1	550569	G	A	scaf77_2411800	15	41.41	NW_022173467.1
1	CM024490.1	552231	C	T	scaf77_2410138	15	41.41	NW_022173467.1
1	CM024490.1	552891	T	G	scaf77_2409477	15	46.513	NW_022173467.1
1	CM024490.1	553553	A	T	scaf77_2408826	15	46.513	NW_022173467.1
1	CM024490.1	553558	A	G	scaf77_2408821	15	46.375	NW_022173467.1
1	CM024490.1	553719	A	G	scaf77_2408660	15	46.513	NW_022173467.1
1	CM024490.1	556537	T	G	scaf77_2405867	15	46.375	NW_022173467.1
1	CM024490.1	556569	A	G	scaf77_2405835	15	23.41	NW_022173467.1
1	CM024490.1	556596	T	C	scaf77_2405808	15	41.41	NW_022173467.1
1	CM024490.1	557268	G	A	scaf77_2405161	15	41.41	NW_022173467.1
1	CM024490.1	557509	C	A	scaf77_2404917	15	41.41	NW_022173467.1
1	CM024490.1	557814	A	G	scaf77_2404611	15	41.41	NW_022173467.1
1	CM024490.1	558390	T	C	scaf77_2404036	15	40.996	NW_022173467.1
1	CM024490.1	558474	G	A	scaf77_2403952	15	41.41	NW_022173467.1
1	CM024490.1	558645	G	A	scaf77_2403781	15	41.41	NW_022173467.1
1	CM024490.1	558731	A	G	scaf77_2403695	15	41.41	NW_022173467.1
1	CM024490.1	558771	T	G	scaf77_2403655	15	40.996	NW_022173467.1
1	CM024490.1	558815	G	A	scaf77_2403611	15	40.996	NW_022173467.1
1	CM024490.1	558848	T	G	scaf77_2403578	15	41.41	NW_022173467.1
1	CM024490.1	558885	T	C	scaf77_2403541	15	46.375	NW_022173467.1
1	CM024490.1	558967	C	T	scaf77_2403459	15	40.996	NW_022173467.1
1	CM024490.1	558994	C	T	scaf77_2403432	15	41.41	NW_022173467.1
1	CM024490.1	559268	G	A	scaf77_2403158	15	41.41	NW_022173467.1
1	CM024490.1	559272	G	T	scaf77_2403154	15	40.996	NW_022173467.1
1	CM024490.1	559273	T	G	scaf77_2403153	15	41.41	NW_022173467.1
1	CM024490.1	559816	C	G	scaf77_2402610	15	40.996	NW_022173467.1
1	CM024490.1	560434	C	T	scaf77_2401992	15	41.41	NW_022173467.1
1	CM024490.1	561075	G	C	scaf77_2401351	15	40.858	NW_022173467.1
1	CM024490.1	561154	G	T	scaf77_2401272	15	41.41	NW_022173467.1
1	CM024490.1	561351	T	G	scaf77_2401075	15	41.41	NW_022173467.1
1	CM024490.1	561627	G	T	scaf77_2400798	15	41.41	NW_022173467.1
1	CM024490.1	561631	A	G	scaf77_2400794	15	41.41	NW_022173467.1
1	CM024490.1	561810	T	C	scaf77_2400615	15	41.41	NW_022173467.1
1	CM024490.1	562127	A	G	scaf77_2400300	15	41.41	NW_022173467.1
1	CM024490.1	562315	A	G	scaf77_2400112	15	46.375	NW_022173467.1
1	CM024490.1	562357	G	A	scaf77_2400070	15	41.41	NW_022173467.1
1	CM024490.1	562382	C	T	scaf77_2400045	15	41.41	NW_022173467.1
1	CM024490.1	562464	G	A	scaf77_2399963	15	40.996	NW_022173467.1
1	CM024490.1	562872	C	T	scaf77_2399555	15	40.858	NW_022173467.1
1	CM024490.1	563140	A	G	scaf77_2399287	15	23.41	NW_022173467.1
1	CM024490.1	563596	C	T	scaf77_2398832	15	41.41	NW_022173467.1
1	CM024490.1	564444	G	A	scaf77_2397984	15	41.41	NW_022173467.1
1	CM024490.1	565012	G	A	scaf77_2397416	15	41.41	NW_022173467.1
1	CM024490.1	565066	C	G	scaf77_2397362	15	41.41	NW_022173467.1
1	CM024490.1	565304	C	T	scaf77_2397124	15	41.41	NW_022173467.1
1	CM024490.1	567829	C	G	scaf77_2394599	15	46.375	NW_022173467.1
1	CM024490.1	568224	C	T	scaf77_2394204	15	41.41	NW_022173467.1
1	CM024490.1	568427	G	A	scaf77_2394001	15	41.41	NW_022173467.1
1	CM024490.1	569191	A	T	scaf77_2393237	15	41.41	NW_022173467.1
1	CM024490.1	570098	T	C	scaf77_2392327	15	41.41	NW_022173467.1
1	CM024490.1	570761	G	A	scaf77_2391677	15	41.41	NW_022173467.1
1	CM024490.1	571689	T	C	scaf77_2390745	15	41.41	NW_022173467.1
1	CM024490.1	572974	C	T	scaf77_2389458	15	41.41	NW_022173467.1
1	CM024490.1	573190	C	T	scaf77_2389242	15	41.41	NW_022173467.1
1	CM024490.1	573837	A	G	scaf77_2388595	15	41.41	NW_022173467.1
1	CM024490.1	574395	C	T	scaf77_2388036	15	46.375	NW_022173467.1
1	CM024490.1	576657	C	A	scaf77_2385777	15	41.41	NW_022173467.1
1	CM024490.1	581558	A	C	scaf77_2380867	15	41.41	NW_022173467.1
1	CM024490.1	582647	T	G	scaf77_2379778	15	41.41	NW_022173467.1
1	CM024490.1	582828	C	T	scaf77_2379597	15	46.375	NW_022173467.1
1	CM024490.1	582966	G	A	scaf77_2379459	15	41.41	NW_022173467.1
1	CM024490.1	584303	A	G	scaf77_2378122	15	41.41	NW_022173467.1
1	CM024490.1	584504	G	A	scaf77_2377921	15	41.41	NW_022173467.1
1	CM024490.1	585812	A	T	scaf77_2376611	15	41.41	NW_022173467.1
1	CM024490.1	585869	T	C	scaf77_2376554	15	41.41	NW_022173467.1
1	CM024490.1	586243	C	T	scaf77_2376180	15	41.41	NW_022173467.1
1	CM024490.1	586642	T	G	scaf77_2375781	15	41.41	NW_022173467.1
1	CM024490.1	586648	T	C	scaf77_2375775	15	41.41	NW_022173467.1
1	CM024490.1	587498	T	C	scaf77_2374925	15	41.41	NW_022173467.1
1	CM024490.1	588030	C	T	scaf77_2374393	15	41.41	NW_022173467.1
1	CM024490.1	588465	T	G	scaf77_2373958	15	41.41	NW_022173467.1
1	CM024490.1	588862	T	C	scaf77_2373561	15	41.41	NW_022173467.1
1	CM024490.1	589136	G	A	scaf77_2373287	15	41.41	NW_022173467.1
1	CM024490.1	589479	G	A	scaf77_2372944	15	41.41	NW_022173467.1
1	CM024490.1	590205	A	G	scaf77_2372218	15	41.41	NW_022173467.1
1	CM024490.1	590246	A	C	scaf77_2372177	15	41.41	NW_022173467.1
1	CM024490.1	591973	C	T	scaf77_2370459	15	41.41	NW_022173467.1
1	CM024490.1	592127	C	T	scaf77_2370305	15	41.41	NW_022173467.1
1	CM024490.1	592533	G	A	scaf77_2369899	15	41.41	NW_022173467.1
1	CM024490.1	592632	C	T	scaf77_2369800	15	41.41	NW_022173467.1
1	CM024490.1	592705	A	G	scaf77_2369727	15	41.41	NW_022173467.1
1	CM024490.1	592894	G	A	scaf77_2369534	15	41.41	NW_022173467.1
1	CM024490.1	592915	A	T	scaf77_2369513	15	41.41	NW_022173467.1
1	CM024490.1	593496	A	G	scaf77_2368926	15	41.272	NW_022173467.1
1	CM024490.1	593662	G	C	scaf77_2368760	15	41.41	NW_022173467.1
1	CM024490.1	593848	T	C	scaf77_2368574	15	41.41	NW_022173467.1
1	CM024490.1	595372	G	T	scaf77_2367050	15	41.41	NW_022173467.1
1	CM024490.1	595373	C	T	scaf77_2367049	15	41.41	NW_022173467.1
1	CM024490.1	595791	C	G	scaf77_2366631	15	41.41	NW_022173467.1
1	CM024490.1	595941	C	G	scaf77_2366481	15	40.996	NW_022173467.1
1	CM024490.1	597020	C	T	scaf77_2365402	15	41.272	NW_022173467.1
1	CM024490.1	597175	T	C	scaf77_2365247	15	41.272	NW_022173467.1
1	CM024490.1	600889	C	T	scaf77_2361531	15	41.272	NW_022173467.1
1	CM024490.1	601059	T	A	scaf77_2361361	15	41.272	NW_022173467.1
1	CM024490.1	601734	C	A	scaf77_2360686	15	41.272	NW_022173467.1
1	CM024490.1	602216	T	C	scaf77_2360204	15	41.272	NW_022173467.1
1	CM024490.1	605228	C	A	scaf77_2357212	15	40.996	NW_022173467.1
1	CM024490.1	606438	A	T	scaf77_2355998	15	41.134	NW_022173467.1
1	CM024490.1	607236	C	A	scaf77_2355200	15	40.996	NW_022173467.1
1	CM024490.1	609727	G	T	scaf77_2352718	15	41.134	NW_022173467.1
1	CM024490.1	610585	G	A	scaf77_2351860	15	40.996	NW_022173467.1
1	CM024490.1	612380	A	C	scaf77_2350063	15	41.134	NW_022173467.1
1	CM024490.1	612865	C	G	scaf77_2349582	15	40.858	NW_022173467.1
1	CM024490.1	613064	A	G	scaf77_2349383	15	40.996	NW_022173467.1
1	CM024490.1	613789	A	T	scaf77_2348658	15	41.134	NW_022173467.1
1	CM024490.1	613953	C	A	scaf77_2348494	15	40.996	NW_022173467.1
1	CM024490.1	614079	G	A	scaf77_2348368	15	41.134	NW_022173467.1
1	CM024490.1	614626	A	G	scaf77_2347821	15	41.134	NW_022173467.1
1	CM024490.1	614664	G	A	scaf77_2347783	15	41.134	NW_022173467.1
1	CM024490.1	615322	T	C	scaf77_2347125	15	40.996	NW_022173467.1
1	CM024490.1	617118	T	C	scaf77_2345345	15	40.996	NW_022173467.1
1	CM024490.1	618970	C	G	scaf77_2343493	15	40.996	NW_022173467.1
1	CM024490.1	619131	G	A	scaf77_2343332	15	23.41	NW_022173467.1
1	CM024490.1	619355	T	A	scaf77_2343108	15	40.996	NW_022173467.1
1	CM024490.1	622238	G	C	scaf77_2340192	15	40.996	NW_022173467.1
1	CM024490.1	622616	C	T	scaf77_2339834	15	40.996	NW_022173467.1
1	CM024490.1	623488	G	A	scaf77_2338954	15	23.41	NW_022173467.1
1	CM024490.1	625445	A	C	scaf77_2336988	15	23.41	NW_022173467.1
1	CM024490.1	628345	A	T	scaf77_2334090	15	23.41	NW_022173467.1
1	CM024490.1	628436	T	C	scaf77_2333999	15	40.996	NW_022173467.1
1	CM024490.1	628754	G	A	scaf77_2333681	15	23.41	NW_022173467.1
1	CM024490.1	628878	G	A	scaf77_2333557	15	40.996	NW_022173467.1
1	CM024490.1	629328	C	T	scaf77_2333107	15	40.996	NW_022173467.1
1	CM024490.1	629530	T	C	scaf77_2332905	15	40.996	NW_022173467.1
1	CM024490.1	629738	G	A	scaf77_2332697	15	40.996	NW_022173467.1
1	CM024490.1	629987	T	C	scaf77_2332448	15	40.996	NW_022173467.1
1	CM024490.1	630395	T	A	scaf77_2332040	15	40.996	NW_022173467.1
1	CM024490.1	631772	C	T	scaf77_2330662	15	40.996	NW_022173467.1
1	CM024490.1	632541	C	T	scaf77_2329895	15	40.858	NW_022173467.1
1	CM024490.1	632946	G	A	scaf77_2329490	15	40.858	NW_022173467.1
1	CM024490.1	633065	G	T	scaf77_2329371	15	40.858	NW_022173467.1
1	CM024490.1	636159	T	A	scaf77_2326277	15	40.858	NW_022173467.1
1	CM024490.1	636334	C	G	scaf77_2326102	15	40.858	NW_022173467.1
1	CM024490.1	636366	C	A	scaf77_2326070	15	40.858	NW_022173467.1
1	CM024490.1	636640	T	A	scaf77_2325796	15	40.858	NW_022173467.1
1	CM024490.1	637168	T	C	scaf77_2325268	15	40.858	NW_022173467.1
1	CM024490.1	637237	T	C	scaf77_2325199	15	40.858	NW_022173467.1
1	CM024490.1	637638	T	A	scaf77_2324798	15	40.858	NW_022173467.1
1	CM024490.1	638340	T	G	scaf77_2324097	15	40.858	NW_022173467.1
1	CM024490.1	638348	T	C	scaf77_2324089	15	40.858	NW_022173467.1
1	CM024490.1	638351	G	A	scaf77_2324086	15	40.858	NW_022173467.1
1	CM024490.1	638377	G	A	scaf77_2324060	15	40.858	NW_022173467.1
1	CM024490.1	638763	G	T	scaf77_2323674	15	40.858	NW_022173467.1
1	CM024490.1	639110	C	T	scaf77_2323326	15	40.858	NW_022173467.1
1	CM024490.1	639141	G	A	scaf77_2323295	15	40.858	NW_022173467.1
1	CM024490.1	639308	G	A	scaf77_2323128	15	40.996	NW_022173467.1
1	CM024490.1	639316	G	T	scaf77_2323120	15	40.858	NW_022173467.1
1	CM024490.1	640304	C	G	scaf77_2322132	15	40.858	NW_022173467.1
1	CM024490.1	640366	G	T	scaf77_2322070	15	40.858	NW_022173467.1
1	CM024490.1	640475	G	T	scaf77_2321964	15	40.858	NW_022173467.1
1	CM024490.1	640642	C	T	scaf77_2321797	15	40.858	NW_022173467.1
1	CM024490.1	641689	G	A	scaf77_2320750	15	40.858	NW_022173467.1
1	CM024490.1	642111	C	T	scaf77_2320328	15	40.858	NW_022173467.1
1	CM024490.1	642692	A	G	scaf77_2319747	15	40.858	NW_022173467.1
1	CM024490.1	642990	C	T	scaf77_2319449	15	40.858	NW_022173467.1
1	CM024490.1	642993	T	A	scaf77_2319446	15	40.858	NW_022173467.1
1	CM024490.1	644091	G	C	scaf77_2318348	15	40.858	NW_022173467.1
1	CM024490.1	645066	C	G	scaf77_2317372	15	40.858	NW_022173467.1
1	CM024490.1	645248	T	C	scaf77_2317190	15	40.858	NW_022173467.1
1	CM024490.1	645250	C	G	scaf77_2317188	15	40.996	NW_022173467.1
1	CM024490.1	645253	C	A	scaf77_2317185	15	40.996	NW_022173467.1
1	CM024490.1	645272	A	G	scaf77_2317166	15	40.996	NW_022173467.1
1	CM024490.1	645749	T	C	scaf77_2316689	15	40.858	NW_022173467.1
1	CM024490.1	646376	C	A	scaf77_2316062	15	40.858	NW_022173467.1
1	CM024490.1	647216	C	G	scaf77_2315222	15	40.858	NW_022173467.1
1	CM024490.1	647605	C	T	scaf77_2314833	15	40.858	NW_022173467.1
1	CM024490.1	648733	A	C	scaf77_2313705	15	40.858	NW_022173467.1
1	CM024490.1	648832	A	C	scaf77_2313606	15	40.858	NW_022173467.1
1	CM024490.1	649035	C	T	scaf77_2313403	15	40.858	NW_022173467.1
1	CM024490.1	649113	A	G	scaf77_2313325	15	40.858	NW_022173467.1
1	CM024490.1	649292	A	G	scaf77_2313146	15	40.858	NW_022173467.1
1	CM024490.1	650149	C	T	scaf77_2312289	15	23.41	NW_022173467.1
1	CM024490.1	650549	G	T	scaf77_2311889	15	23.41	NW_022173467.1
1	CM024490.1	652838	G	T	scaf77_2309599	15	40.858	NW_022173467.1
1	CM024490.1	654305	A	G	scaf77_2308131	15	40.858	NW_022173467.1
1	CM024490.1	656066	T	G	scaf77_2306370	15	40.858	NW_022173467.1
1	CM024490.1	656424	C	T	scaf77_2306012	15	40.858	NW_022173467.1
1	CM024490.1	656671	C	A	scaf77_2305767	15	40.858	NW_022173467.1
1	CM024490.1	656676	T	C	scaf77_2305762	15	40.858	NW_022173467.1
1	CM024490.1	656700	A	G	scaf77_2305738	15	40.858	NW_022173467.1
1	CM024490.1	656737	C	G	scaf77_2305701	15	40.858	NW_022173467.1
1	CM024490.1	656813	A	C	scaf77_2305625	15	40.858	NW_022173467.1
1	CM024490.1	656814	C	A	scaf77_2305624	15	40.858	NW_022173467.1
1	CM024490.1	656910	T	C	scaf77_2305528	15	40.858	NW_022173467.1
1	CM024490.1	657663	C	G	scaf77_2304775	15	40.996	NW_022173467.1
1	CM024490.1	657689	C	G	scaf77_2304750	15	40.858	NW_022173467.1
1	CM024490.1	657691	C	G	scaf77_2304748	15	40.996	NW_022173467.1
1	CM024490.1	657784	G	A	scaf77_2304654	15	40.858	NW_022173467.1
1	CM024490.1	657907	C	T	scaf77_2304531	15	40.996	NW_022173467.1
1	CM024490.1	658777	G	A	scaf77_2303661	15	40.858	NW_022173467.1
1	CM024490.1	660117	C	T	scaf77_2302318	15	40.858	NW_022173467.1
1	CM024490.1	662052	G	A	scaf77_2300379	15	40.72	NW_022173467.1
1	CM024490.1	662152	G	A	scaf77_2300279	15	40.72	NW_022173467.1
1	CM024490.1	663356	A	G	scaf77_2299076	15	40.72	NW_022173467.1
1	CM024490.1	671735	G	A	scaf77_2290694	15	40.72	NW_022173467.1
1	CM024490.1	673132	C	T	scaf77_2289293	15	40.72	NW_022173467.1
1	CM024490.1	674379	C	T	scaf77_2288045	15	40.582	NW_022173467.1
1	CM024490.1	674387	G	A	scaf77_2288036	15	40.858	NW_022173467.1
1	CM024490.1	676532	T	A	scaf77_2285892	15	40.582	NW_022173467.1
1	CM024490.1	676551	A	G	scaf77_2285873	15	40.582	NW_022173467.1
1	CM024490.1	676743	A	C	scaf77_2285681	15	40.582	NW_022173467.1
1	CM024490.1	677259	C	A	scaf77_2285145	15	40.582	NW_022173467.1
1	CM024490.1	678164	A	G	scaf77_2284240	15	40.582	NW_022173467.1
1	CM024490.1	679608	G	T	scaf77_2282795	15	40.582	NW_022173467.1
1	CM024490.1	680992	G	A	scaf77_2281429	15	40.858	NW_022173467.1
1	CM024490.1	684075	G	A	scaf77_2278347	15	40.582	NW_022173467.1
1	CM024490.1	684748	T	C	scaf77_2277674	15	40.582	NW_022173467.1
1	CM024490.1	685123	G	C	scaf77_2277300	15	40.582	NW_022173467.1
1	CM024490.1	685186	C	T	scaf77_2277237	15	40.582	NW_022173467.1
1	CM024490.1	686635	C	T	scaf77_2275788	15	40.582	NW_022173467.1
1	CM024490.1	687146	C	T	scaf77_2275277	15	40.582	NW_022173467.1
1	CM024490.1	687186	C	T	scaf77_2275237	15	40.582	NW_022173467.1
1	CM024490.1	687868	G	A	scaf77_2274555	15	40.582	NW_022173467.1
1	CM024490.1	688601	G	C	scaf77_2273822	15	40.582	NW_022173467.1
1	CM024490.1	689969	A	G	scaf77_2272451	15	40.582	NW_022173467.1
1	CM024490.1	690602	G	A	scaf77_2271830	15	40.582	NW_022173467.1
1	CM024490.1	692938	G	A	scaf77_2269495	15	40.582	NW_022173467.1
1	CM024490.1	693474	A	G	scaf77_2268959	15	40.582	NW_022173467.1
1	CM024490.1	693581	A	G	scaf77_2268852	15	40.444	NW_022173467.1
1	CM024490.1	694512	T	C	scaf77_2267921	15	40.582	NW_022173467.1
1	CM024490.1	695450	C	G	scaf77_2266968	15	40.858	NW_022173467.1
1	CM024490.1	697211	C	T	scaf77_2265207	15	40.858	NW_022173467.1
1	CM024490.1	697243	A	C	scaf77_2265175	15	40.582	NW_022173467.1
1	CM024490.1	697910	T	C	scaf77_2264510	15	40.582	NW_022173467.1
1	CM024490.1	698517	C	T	scaf77_2263908	15	40.858	NW_022173467.1
1	CM024490.1	700010	G	A	scaf77_2262443	15	40.582	NW_022173467.1
1	CM024490.1	700778	G	A	scaf77_2261685	15	40.582	NW_022173467.1
1	CM024490.1	700999	G	A	scaf77_2261464	15	40.582	NW_022173467.1
1	CM024490.1	701778	G	C	scaf77_2260685	15	40.582	NW_022173467.1
1	CM024490.1	702561	T	C	scaf77_2259902	15	40.858	NW_022173467.1
1	CM024490.1	702786	T	C	scaf77_2259677	15	40.582	NW_022173467.1
1	CM024490.1	702957	A	G	scaf77_2259506	15	40.582	NW_022173467.1
1	CM024490.1	703244	G	T	scaf77_2259219	15	40.858	NW_022173467.1
1	CM024490.1	703295	T	G	scaf77_2259168	15	40.582	NW_022173467.1
1	CM024490.1	703539	G	A	scaf77_2258924	15	40.858	NW_022173467.1
1	CM024490.1	705135	A	G	scaf77_2257328	15	40.582	NW_022173467.1
1	CM024490.1	705340	G	A	scaf77_2257123	15	40.582	NW_022173467.1
1	CM024490.1	708886	G	A	scaf77_2253575	15	40.582	NW_022173467.1
1	CM024490.1	710521	G	A	scaf77_2251930	15	40.582	NW_022173467.1
1	CM024490.1	710616	T	C	scaf77_2251835	15	40.582	NW_022173467.1
1	CM024490.1	711037	C	A	scaf77_2251414	15	40.858	NW_022173467.1
1	CM024490.1	711685	A	G	scaf77_2250766	15	40.858	NW_022173467.1
1	CM024490.1	714126	G	C	scaf77_2248319	15	40.582	NW_022173467.1
1	CM024490.1	714793	G	A	scaf77_2247652	15	40.582	NW_022173467.1
1	CM024490.1	714796	C	A	scaf77_2247649	15	40.582	NW_022173467.1
1	CM024490.1	714884	T	C	scaf77_2247561	15	40.858	NW_022173467.1
1	CM024490.1	715680	A	G	scaf77_2246765	15	40.582	NW_022173467.1
1	CM024490.1	715916	G	A	scaf77_2246525	15	40.582	NW_022173467.1
1	CM024490.1	715959	T	C	scaf77_2246482	15	40.858	NW_022173467.1
1	CM024490.1	716581	G	A	scaf77_2245879	15	40.582	NW_022173467.1
1	CM024490.1	717037	A	C	scaf77_2245423	15	40.858	NW_022173467.1
1	CM024490.1	717140	C	T	scaf77_2245320	15	40.858	NW_022173467.1
1	CM024490.1	717319	T	C	scaf77_2245141	15	40.858	NW_022173467.1
1	CM024490.1	717321	C	T	scaf77_2245139	15	40.858	NW_022173467.1
1	CM024490.1	717336	C	T	scaf77_2245124	15	40.582	NW_022173467.1
1	CM024490.1	717449	G	T	scaf77_2245011	15	55.618	NW_022173467.1
1	CM024490.1	717452	T	A	scaf77_2245008	15	55.618	NW_022173467.1
1	CM024490.1	717486	C	A	scaf77_2244973	15	40.858	NW_022173467.1
1	CM024490.1	717488	A	T	scaf77_2244971	15	40.858	NW_022173467.1
1	CM024490.1	717491	A	C	scaf77_2244968	15	40.858	NW_022173467.1
1	CM024490.1	717575	G	A	scaf77_2244884	15	40.858	NW_022173467.1
1	CM024490.1	718130	G	A	scaf77_2244330	15	40.858	NW_022173467.1
1	CM024490.1	718250	C	G	scaf77_2244210	15	40.582	NW_022173467.1
1	CM024490.1	718341	T	C	scaf77_2244119	15	40.858	NW_022173467.1
1	CM024490.1	719017	C	T	scaf77_2243443	15	40.582	NW_022173467.1
1	CM024490.1	719503	T	A	scaf77_2242958	15	40.582	NW_022173467.1
1	CM024490.1	719516	C	A	scaf77_2242945	15	40.582	NW_022173467.1
1	CM024490.1	720337	A	T	scaf77_2242124	15	40.858	NW_022173467.1
1	CM024490.1	721609	C	T	scaf77_2240854	15	40.858	NW_022173467.1
1	CM024490.1	721671	C	T	scaf77_2240792	15	40.858	NW_022173467.1
1	CM024490.1	721915	G	T	scaf77_2240555	15	40.582	NW_022173467.1
1	CM024490.1	721919	A	G	scaf77_2240551	15	40.582	NW_022173467.1
1	CM024490.1	722010	C	A	scaf77_2240460	15	40.858	NW_022173467.1
1	CM024490.1	722387	G	A	scaf77_2240084	15	40.582	NW_022173467.1
1	CM024490.1	722502	C	A	scaf77_2239969	15	23.41	NW_022173467.1
1	CM024490.1	722503	C	G	scaf77_2239968	15	23.41	NW_022173467.1
1	CM024490.1	722555	C	T	scaf77_2239916	15	40.858	NW_022173467.1
1	CM024490.1	724989	C	A	scaf77_2237484	15	40.582	NW_022173467.1
1	CM024490.1	725176	T	C	scaf77_2237297	15	40.582	NW_022173467.1
1	CM024490.1	726893	T	C	scaf77_2235580	15	40.582	NW_022173467.1
1	CM024490.1	727205	T	C	scaf77_2235268	15	40.582	NW_022173467.1
1	CM024490.1	727206	G	A	scaf77_2235267	15	40.582	NW_022173467.1
1	CM024490.1	727328	T	A	scaf77_2235145	15	40.582	NW_022173467.1
1	CM024490.1	727604	A	C	scaf77_2234870	15	40.582	NW_022173467.1
1	CM024490.1	727691	C	T	scaf77_2234783	15	40.582	NW_022173467.1
1	CM024490.1	727967	A	G	scaf77_2234507	15	40.582	NW_022173467.1
1	CM024490.1	730273	A	G	scaf77_2232205	15	40.582	NW_022173467.1
1	CM024490.1	730393	T	G	scaf77_2232085	15	40.582	NW_022173467.1
1	CM024490.1	730971	G	A	scaf77_2231508	15	40.582	NW_022173467.1
1	CM024490.1	731747	C	T	scaf77_2230734	15	40.582	NW_022173467.1
1	CM024490.1	731967	T	A	scaf77_2230514	15	40.582	NW_022173467.1
1	CM024490.1	734977	A	C	scaf77_2227508	15	40.582	NW_022173467.1
1	CM024490.1	735235	A	G	scaf77_2227250	15	40.582	NW_022173467.1
1	CM024490.1	735807	C	T	scaf77_2226693	15	40.582	NW_022173467.1
1	CM024490.1	736120	C	G	scaf77_2226380	15	40.582	NW_022173467.1
1	CM024490.1	737232	C	T	scaf77_2225282	15	40.582	NW_022173467.1
1	CM024490.1	737266	C	A	scaf77_2225248	15	40.582	NW_022173467.1
1	CM024490.1	737670	G	T	scaf77_2224844	15	40.582	NW_022173467.1
1	CM024490.1	738366	A	G	scaf77_2224147	15	40.582	NW_022173467.1
1	CM024490.1	739581	G	T	scaf77_2222932	15	40.582	NW_022173467.1
1	CM024490.1	739736	A	T	scaf77_2222777	15	40.582	NW_022173467.1
1	CM024490.1	739772	T	A	scaf77_2222741	15	40.582	NW_022173467.1
1	CM024490.1	740373	G	T	scaf77_2222140	15	40.582	NW_022173467.1
1	CM024490.1	740434	A	G	scaf77_2222079	15	40.582	NW_022173467.1
1	CM024490.1	740495	G	T	scaf77_2222018	15	40.582	NW_022173467.1
1	CM024490.1	740517	T	C	scaf77_2221996	15	40.582	NW_022173467.1
1	CM024490.1	740593	C	T	scaf77_2221920	15	40.582	NW_022173467.1
1	CM024490.1	742890	A	G	scaf77_2219625	15	40.582	NW_022173467.1
1	CM024490.1	743940	T	C	scaf77_2218575	15	40.582	NW_022173467.1
1	CM024490.1	744552	C	G	scaf77_2217963	15	40.582	NW_022173467.1
1	CM024490.1	748397	C	T	scaf77_2214114	15	40.582	NW_022173467.1
1	CM024490.1	748736	T	C	scaf77_2213775	15	40.582	NW_022173467.1
1	CM024490.1	749277	T	G	scaf77_2213234	15	40.582	NW_022173467.1
1	CM024490.1	749672	C	T	scaf77_2212839	15	40.582	NW_022173467.1
1	CM024490.1	752099	G	A	scaf77_2210410	15	40.582	NW_022173467.1
1	CM024490.1	752503	A	G	scaf77_2210006	15	40.582	NW_022173467.1
1	CM024490.1	752798	A	G	scaf77_2209711	15	40.582	NW_022173467.1
1	CM024490.1	753417	C	T	scaf77_2209092	15	40.582	NW_022173467.1
1	CM024490.1	753437	C	T	scaf77_2209072	15	40.582	NW_022173467.1
1	CM024490.1	755903	C	G	scaf77_2206608	15	40.582	NW_022173467.1
1	CM024490.1	757743	T	C	scaf77_2204767	15	40.582	NW_022173467.1
1	CM024490.1	758422	C	T	scaf77_2204084	15	40.444	NW_022173467.1
1	CM024490.1	761592	T	C	scaf77_2200914	15	40.444	NW_022173467.1
1	CM024490.1	762601	C	G	scaf77_2199905	15	40.444	NW_022173467.1
1	CM024490.1	764364	T	C	scaf77_2198137	15	40.444	NW_022173467.1
1	CM024490.1	764367	G	A	scaf77_2198134	15	40.444	NW_022173467.1
1	CM024490.1	765407	C	T	scaf77_2197093	15	40.444	NW_022173467.1
1	CM024490.1	765858	T	G	scaf77_2196642	15	40.444	NW_022173467.1
1	CM024490.1	765900	A	T	scaf77_2196600	15	40.444	NW_022173467.1
1	CM024490.1	768622	C	T	scaf77_2193878	15	40.858	NW_022173467.1
1	CM024490.1	772420	T	C	scaf77_2190096	15	40.306	NW_022173467.1
1	CM024490.1	773626	G	T	scaf77_2188891	15	40.306	NW_022173467.1
1	CM024490.1	773704	G	A	scaf77_2188813	15	40.306	NW_022173467.1
1	CM024490.1	773736	G	A	scaf77_2188781	15	40.306	NW_022173467.1
1	CM024490.1	773804	A	G	scaf77_2188713	15	40.306	NW_022173467.1
1	CM024490.1	773978	A	G	scaf77_2188539	15	40.306	NW_022173467.1
1	CM024490.1	774371	G	A	scaf77_2188147	15	40.306	NW_022173467.1
1	CM024490.1	774468	G	C	scaf77_2188050	15	40.306	NW_022173467.1
1	CM024490.1	775444	T	G	scaf77_2187074	15	40.306	NW_022173467.1
1	CM024490.1	775978	T	A	scaf77_2186540	15	40.306	NW_022173467.1
1	CM024490.1	776009	G	T	scaf77_2186509	15	40.306	NW_022173467.1
1	CM024490.1	776523	T	C	scaf77_2185996	15	40.306	NW_022173467.1
1	CM024490.1	777374	A	G	scaf77_2185144	15	40.306	NW_022173467.1
1	CM024490.1	777945	A	G	scaf77_2184573	15	40.306	NW_022173467.1
1	CM024490.1	777960	C	T	scaf77_2184558	15	40.168	NW_022173467.1
1	CM024490.1	778487	T	C	scaf77_2184031	15	40.168	NW_022173467.1
1	CM024490.1	779508	A	G	scaf77_2183012	15	40.168	NW_022173467.1
1	CM024490.1	779833	G	T	scaf77_2182687	15	40.168	NW_022173467.1
1	CM024490.1	779876	T	C	scaf77_2182644	15	40.168	NW_022173467.1
1	CM024490.1	780046	C	T	scaf77_2182474	15	40.168	NW_022173467.1
1	CM024490.1	782781	A	C	scaf77_2179702	15	40.168	NW_022173467.1
1	CM024490.1	784707	A	G	scaf77_2177780	15	40.168	NW_022173467.1
1	CM024490.1	785212	G	A	scaf77_2177275	15	40.168	NW_022173467.1
1	CM024490.1	785459	C	A	scaf77_2177028	15	40.03	NW_022173467.1
1	CM024490.1	788147	G	A	scaf77_2174340	15	40.168	NW_022173467.1
1	CM024490.1	788594	G	C	scaf77_2173893	15	40.168	NW_022173467.1
1	CM024490.1	789281	G	A	scaf77_2173202	15	40.168	NW_022173467.1
1	CM024490.1	789294	G	A	scaf77_2173189	15	40.168	NW_022173467.1
1	CM024490.1	789415	T	G	scaf77_2173068	15	40.168	NW_022173467.1
1	CM024490.1	789488	G	A	scaf77_2172995	15	40.168	NW_022173467.1
1	CM024490.1	789652	G	A	scaf77_2172831	15	40.168	NW_022173467.1
1	CM024490.1	790260	C	T	scaf77_2172226	15	40.168	NW_022173467.1
1	CM024490.1	790626	C	T	scaf77_2171856	15	40.168	NW_022173467.1
1	CM024490.1	791026	G	A	scaf77_2171452	15	40.168	NW_022173467.1
1	CM024490.1	793507	T	A	scaf77_2168974	15	40.168	NW_022173467.1
1	CM024490.1	793821	G	A	scaf77_2168660	15	40.168	NW_022173467.1
1	CM024490.1	794375	C	A	scaf77_2168106	15	40.168	NW_022173467.1
1	CM024490.1	795305	T	A	scaf77_2167172	15	40.168	NW_022173467.1
1	CM024490.1	795334	C	T	scaf77_2167143	15	40.168	NW_022173467.1
1	CM024490.1	796662	A	G	scaf77_2165815	15	40.168	NW_022173467.1
1	CM024490.1	797201	G	A	scaf77_2165276	15	40.168	NW_022173467.1
1	CM024490.1	797706	C	A	scaf77_2164771	15	40.168	NW_022173467.1
1	CM024490.1	797990	C	G	scaf77_2164487	15	40.168	NW_022173467.1
1	CM024490.1	798069	G	A	scaf77_2164408	15	40.168	NW_022173467.1
1	CM024490.1	798116	C	A	scaf77_2164361	15	40.168	NW_022173467.1
1	CM024490.1	798224	A	T	scaf77_2164253	15	40.168	NW_022173467.1
1	CM024490.1	798229	C	G	scaf77_2164248	15	40.168	NW_022173467.1
1	CM024490.1	798230	C	T	scaf77_2164247	15	40.168	NW_022173467.1
1	CM024490.1	799041	G	T	scaf77_2163435	15	40.168	NW_022173467.1
1	CM024490.1	799058	C	T	scaf77_2163418	15	40.168	NW_022173467.1
1	CM024490.1	799481	A	G	scaf77_2162995	15	40.168	NW_022173467.1
1	CM024490.1	802312	T	A	scaf77_2160141	15	40.168	NW_022173467.1
1	CM024490.1	805620	G	T	scaf77_2156838	15	40.168	NW_022173467.1
1	CM024490.1	808288	G	A	scaf77_2154170	15	40.168	NW_022173467.1
1	CM024490.1	809230	C	A	scaf77_2153241	15	40.168	NW_022173467.1
1	CM024490.1	809392	T	G	scaf77_2153079	15	40.168	NW_022173467.1
1	CM024490.1	810433	T	C	scaf77_2152040	15	40.168	NW_022173467.1
1	CM024490.1	810816	C	T	scaf77_2151657	15	40.168	NW_022173467.1
1	CM024490.1	810906	C	T	scaf77_2151567	15	40.168	NW_022173467.1
1	CM024490.1	812344	C	T	scaf77_2150150	15	40.168	NW_022173467.1
1	CM024490.1	812757	A	G	scaf77_2149735	15	40.168	NW_022173467.1
1	CM024490.1	813036	G	A	scaf77_2149456	15	40.168	NW_022173467.1
1	CM024490.1	813755	A	T	scaf77_2148737	15	40.168	NW_022173467.1
1	CM024490.1	814741	G	A	scaf77_2147756	15	40.168	NW_022173467.1
1	CM024490.1	815176	T	C	scaf77_2147321	15	40.168	NW_022173467.1
1	CM024490.1	815259	A	C	scaf77_2147238	15	40.168	NW_022173467.1
1	CM024490.1	815463	A	C	scaf77_2147034	15	40.168	NW_022173467.1
1	CM024490.1	815469	C	G	scaf77_2147028	15	40.168	NW_022173467.1
1	CM024490.1	815472	T	A	scaf77_2147025	15	40.168	NW_022173467.1
1	CM024490.1	815647	A	G	scaf77_2146850	15	40.168	NW_022173467.1
1	CM024490.1	815745	G	T	scaf77_2146752	15	40.168	NW_022173467.1
1	CM024490.1	815826	C	A	scaf77_2146672	15	40.168	NW_022173467.1
1	CM024490.1	815994	C	G	scaf77_2146504	15	40.168	NW_022173467.1
1	CM024490.1	816225	C	T	scaf77_2146273	15	40.168	NW_022173467.1
1	CM024490.1	816634	C	T	scaf77_2145863	15	40.168	NW_022173467.1
1	CM024490.1	816930	C	T	scaf77_2145566	15	40.168	NW_022173467.1
1	CM024490.1	817270	C	T	scaf77_2145226	15	40.168	NW_022173467.1
1	CM024490.1	817598	C	A	scaf77_2144898	15	40.168	NW_022173467.1
1	CM024490.1	817869	G	A	scaf77_2144627	15	40.168	NW_022173467.1
1	CM024490.1	818839	G	T	scaf77_2143651	15	40.168	NW_022173467.1
1	CM024490.1	819574	A	G	scaf77_2142916	15	40.168	NW_022173467.1
1	CM024490.1	819771	G	A	scaf77_2142719	15	40.168	NW_022173467.1
1	CM024490.1	820727	C	G	scaf77_2141763	15	40.168	NW_022173467.1
1	CM024490.1	821083	C	T	scaf77_2141407	15	40.306	NW_022173467.1
1	CM024490.1	821287	T	A	scaf77_2141199	15	40.168	NW_022173467.1
1	CM024490.1	821326	A	G	scaf77_2141160	15	40.168	NW_022173467.1
1	CM024490.1	822363	G	A	scaf77_2140117	15	40.168	NW_022173467.1
1	CM024490.1	823076	G	A	scaf77_2139403	15	40.168	NW_022173467.1
1	CM024490.1	823371	G	A	scaf77_2139109	15	40.03	NW_022173467.1
1	CM024490.1	824382	C	T	scaf77_2138098	15	23.41	NW_022173467.1
1	CM024490.1	824835	T	C	scaf77_2137645	15	40.306	NW_022173467.1
1	CM024490.1	826219	T	G	scaf77_2136262	15	40.168	NW_022173467.1
1	CM024490.1	826414	A	G	scaf77_2136067	15	40.168	NW_022173467.1
1	CM024490.1	827883	G	A	scaf77_2134585	15	23.41	NW_022173467.1
1	CM024490.1	828520	G	A	scaf77_2133948	15	23.41	NW_022173467.1
1	CM024490.1	829434	A	C	scaf77_2133035	15	40.168	NW_022173467.1
1	CM024490.1	829717	C	T	scaf77_2132752	15	40.168	NW_022173467.1
1	CM024490.1	829718	T	A	scaf77_2132751	15	40.168	NW_022173467.1
1	CM024490.1	834531	C	A	scaf77_2127934	15	40.168	NW_022173467.1
1	CM024490.1	834594	A	T	scaf77_2127871	15	40.168	NW_022173467.1
1	CM024490.1	835192	T	C	scaf77_2127273	15	40.168	NW_022173467.1
1	CM024490.1	835270	T	C	scaf77_2127195	15	40.168	NW_022173467.1
1	CM024490.1	835381	C	T	scaf77_2127084	15	40.168	NW_022173467.1
1	CM024490.1	835569	C	T	scaf77_2126897	15	40.168	NW_022173467.1
1	CM024490.1	835803	A	C	scaf77_2126663	15	40.168	NW_022173467.1
1	CM024490.1	835806	C	T	scaf77_2126660	15	40.168	NW_022173467.1
1	CM024490.1	835886	G	A	scaf77_2126580	15	40.168	NW_022173467.1
1	CM024490.1	836196	C	T	scaf77_2126270	15	40.168	NW_022173467.1
1	CM024490.1	836380	A	T	scaf77_2126086	15	40.168	NW_022173467.1
1	CM024490.1	837232	C	T	scaf77_2125234	15	40.168	NW_022173467.1
1	CM024490.1	838196	C	T	scaf77_2124271	15	40.168	NW_022173467.1
1	CM024490.1	838202	A	T	scaf77_2124265	15	40.168	NW_022173467.1
1	CM024490.1	838213	T	G	scaf77_2124254	15	40.168	NW_022173467.1
1	CM024490.1	838457	G	A	scaf77_2124010	15	40.168	NW_022173467.1
1	CM024490.1	839086	G	A	scaf77_2123383	15	40.168	NW_022173467.1
1	CM024490.1	839183	G	A	scaf77_2123286	15	40.168	NW_022173467.1
1	CM024490.1	839243	A	G	scaf77_2123226	15	40.168	NW_022173467.1
1	CM024490.1	839988	T	A	scaf77_2122481	15	40.168	NW_022173467.1
1	CM024490.1	843388	G	A	scaf77_2119076	15	40.168	NW_022173467.1
1	CM024490.1	844768	G	A	scaf77_2117696	15	40.168	NW_022173467.1
1	CM024490.1	845197	G	A	scaf77_2117267	15	40.168	NW_022173467.1
1	CM024490.1	845200	G	A	scaf77_2117264	15	40.168	NW_022173467.1
1	CM024490.1	846037	T	C	scaf77_2116427	15	40.168	NW_022173467.1
1	CM024490.1	846229	T	A	scaf77_2116235	15	40.168	NW_022173467.1
1	CM024490.1	846370	C	T	scaf77_2116094	15	40.168	NW_022173467.1
1	CM024490.1	846566	C	T	scaf77_2115899	15	40.168	NW_022173467.1
1	CM024490.1	847026	T	G	scaf77_2115439	15	40.168	NW_022173467.1
1	CM024490.1	847458	A	T	scaf77_2115008	15	40.168	NW_022173467.1
1	CM024490.1	848128	A	C	scaf77_2114338	15	40.168	NW_022173467.1
1	CM024490.1	848630	G	T	scaf77_2113837	15	40.168	NW_022173467.1
1	CM024490.1	848801	A	G	scaf77_2113666	15	40.168	NW_022173467.1
1	CM024490.1	849695	T	C	scaf77_2112772	15	40.168	NW_022173467.1
1	CM024490.1	850028	C	T	scaf77_2112439	15	40.168	NW_022173467.1
1	CM024490.1	851896	G	A	scaf77_2110571	15	40.168	NW_022173467.1
1	CM024490.1	852756	T	G	scaf77_2109712	15	40.168	NW_022173467.1
1	CM024490.1	853086	C	T	scaf77_2109382	15	40.168	NW_022173467.1
1	CM024490.1	853209	A	G	scaf77_2109259	15	40.168	NW_022173467.1
1	CM024490.1	853625	G	A	scaf77_2108843	15	40.168	NW_022173467.1
1	CM024490.1	853668	A	G	scaf77_2108800	15	40.168	NW_022173467.1
1	CM024490.1	853716	T	A	scaf77_2108752	15	40.168	NW_022173467.1
1	CM024490.1	853766	C	T	scaf77_2108702	15	40.168	NW_022173467.1
1	CM024490.1	859095	A	T	scaf77_2103369	15	40.168	NW_022173467.1
1	CM024490.1	868027	G	T	scaf77_2094436	15	40.168	NW_022173467.1
1	CM024490.1	870726	G	A	scaf77_2091737	15	40.168	NW_022173467.1
1	CM024490.1	871070	G	C	scaf77_2091393	15	40.168	NW_022173467.1
1	CM024490.1	881048	G	C	scaf77_2081416	15	40.168	NW_022173467.1
1	CM024490.1	881279	T	A	scaf77_2081185	15	40.168	NW_022173467.1
1	CM024490.1	881368	A	C	scaf77_2081096	15	40.168	NW_022173467.1
1	CM024490.1	882402	A	C	scaf77_2080062	15	40.168	NW_022173467.1
1	CM024490.1	887632	T	C	scaf77_2074809	15	40.168	NW_022173467.1
1	CM024490.1	887633	G	T	scaf77_2074808	15	40.168	NW_022173467.1
1	CM024490.1	887660	G	A	scaf77_2074781	15	40.168	NW_022173467.1
1	CM024490.1	888500	G	C	scaf77_2073933	15	40.168	NW_022173467.1
1	CM024490.1	889275	A	C	scaf77_2073158	15	40.168	NW_022173467.1
1	CM024490.1	890419	G	T	scaf77_2072014	15	40.168	NW_022173467.1
1	CM024490.1	891672	G	A	scaf77_2070759	15	40.168	NW_022173467.1
1	CM024490.1	891985	C	T	scaf77_2070446	15	40.168	NW_022173467.1
1	CM024490.1	891999	C	T	scaf77_2070432	15	40.168	NW_022173467.1
1	CM024490.1	892587	C	T	scaf77_2069844	15	40.168	NW_022173467.1
1	CM024490.1	892779	G	A	scaf77_2069652	15	40.168	NW_022173467.1
1	CM024490.1	892805	C	T	scaf77_2069626	15	40.03	NW_022173467.1
1	CM024490.1	893034	G	A	scaf77_2069397	15	40.168	NW_022173467.1
1	CM024490.1	893081	C	T	scaf77_2069350	15	40.168	NW_022173467.1
1	CM024490.1	893181	C	T	scaf77_2069250	15	40.168	NW_022173467.1
1	CM024490.1	893203	G	A	scaf77_2069228	15	40.168	NW_022173467.1
1	CM024490.1	893301	G	A	scaf77_2069130	15	40.168	NW_022173467.1
1	CM024490.1	893421	T	G	scaf77_2069010	15	40.168	NW_022173467.1
1	CM024490.1	893626	C	T	scaf77_2068804	15	40.168	NW_022173467.1
1	CM024490.1	895317	C	A	scaf77_2067114	15	40.168	NW_022173467.1
1	CM024490.1	895573	G	A	scaf77_2066858	15	40.168	NW_022173467.1
1	CM024490.1	896265	T	A	scaf77_2066151	15	40.168	NW_022173467.1
1	CM024490.1	896287	T	A	scaf77_2066129	15	40.168	NW_022173467.1
1	CM024490.1	896290	C	T	scaf77_2066126	15	40.168	NW_022173467.1
1	CM024490.1	896795	G	A	scaf77_2065621	15	40.168	NW_022173467.1
1	CM024490.1	896825	T	A	scaf77_2065591	15	40.168	NW_022173467.1
1	CM024490.1	896940	G	A	scaf77_2065476	15	40.168	NW_022173467.1
1	CM024490.1	897111	G	A	scaf77_2065304	15	40.168	NW_022173467.1
1	CM024490.1	897176	C	A	scaf77_2065239	15	40.168	NW_022173467.1
1	CM024490.1	897200	C	T	scaf77_2065215	15	40.168	NW_022173467.1
1	CM024490.1	899380	A	T	scaf77_2063033	15	40.168	NW_022173467.1
1	CM024490.1	900569	A	G	scaf77_2061844	15	40.168	NW_022173467.1
1	CM024490.1	904833	A	G	scaf77_2057578	15	40.03	NW_022173467.1
1	CM024490.1	904991	C	G	scaf77_2057420	15	40.168	NW_022173467.1
1	CM024490.1	907018	C	T	scaf77_2055397	15	40.03	NW_022173467.1
1	CM024490.1	908935	C	T	scaf77_2053471	15	40.03	NW_022173467.1
1	CM024490.1	909176	C	T	scaf77_2053230	15	40.168	NW_022173467.1
1	CM024490.1	909328	T	C	scaf77_2053078	15	40.03	NW_022173467.1
1	CM024490.1	912110	T	A	scaf77_2050271	15	40.168	NW_022173467.1
1	CM024490.1	912903	G	C	scaf77_2049478	15	40.168	NW_022173467.1
1	CM024490.1	916716	G	A	scaf77_2045664	15	40.168	NW_022173467.1
1	CM024490.1	916951	G	A	scaf77_2045429	15	40.168	NW_022173467.1
1	CM024490.1	919643	C	G	scaf77_2042742	15	40.168	NW_022173467.1
1	CM024490.1	921033	G	T	scaf77_2041352	15	40.168	NW_022173467.1
1	CM024490.1	922218	T	A	scaf77_2040167	15	40.168	NW_022173467.1
1	CM024490.1	922900	C	T	scaf77_2039484	15	40.03	NW_022173467.1
1	CM024490.1	924762	A	G	scaf77_2037622	15	40.168	NW_022173467.1
1	CM024490.1	924898	T	C	scaf77_2037486	15	40.168	NW_022173467.1
1	CM024490.1	926075	C	G	scaf77_2036303	15	40.168	NW_022173467.1
1	CM024490.1	926604	A	G	scaf77_2035776	15	40.168	NW_022173467.1
1	CM024490.1	929443	T	C	scaf77_2032938	15	40.168	NW_022173467.1
1	CM024490.1	932440	C	T	scaf77_2029934	15	40.168	NW_022173467.1
1	CM024490.1	933652	T	C	scaf77_2028722	15	40.168	NW_022173467.1
1	CM024490.1	937855	G	T	scaf77_2024521	15	40.03	NW_022173467.1
1	CM024490.1	938829	G	T	scaf77_2023547	15	40.03	NW_022173467.1
1	CM024490.1	938999	C	T	scaf77_2023377	15	40.03	NW_022173467.1
1	CM024490.1	939489	A	T	scaf77_2022887	15	40.03	NW_022173467.1
1	CM024490.1	939893	A	C	scaf77_2022483	15	40.168	NW_022173467.1
1	CM024490.1	940253	G	A	scaf77_2022121	15	40.03	NW_022173467.1
1	CM024490.1	940387	G	T	scaf77_2021987	15	40.168	NW_022173467.1
1	CM024490.1	941067	G	A	scaf77_2021307	15	40.168	NW_022173467.1
1	CM024490.1	941738	G	A	scaf77_2020636	15	40.168	NW_022173467.1
1	CM024490.1	953238	A	G	scaf77_2009132	15	40.168	NW_022173467.1
1	CM024490.1	956576	T	C	scaf77_2005789	15	40.03	NW_022173467.1
1	CM024490.1	959368	A	G	scaf77_2002998	15	40.03	NW_022173467.1
1	CM024490.1	959614	C	T	scaf77_2002752	15	40.03	NW_022173467.1
1	CM024490.1	959979	T	C	scaf77_2002387	15	40.03	NW_022173467.1
1	CM024490.1	960044	A	C	scaf77_2002322	15	40.03	NW_022173467.1
1	CM024490.1	960224	A	G	scaf77_2002142	15	40.168	NW_022173467.1
1	CM024490.1	960240	A	T	scaf77_2002126	15	40.03	NW_022173467.1
1	CM024490.1	960953	T	C	scaf77_2001413	15	40.03	NW_022173467.1
1	CM024490.1	961321	T	C	scaf77_2001045	15	40.03	NW_022173467.1
1	CM024490.1	962126	C	T	scaf77_2000240	15	40.03	NW_022173467.1
1	CM024490.1	962772	A	T	scaf77_1999602	15	40.168	NW_022173467.1
1	CM024490.1	964224	T	G	scaf77_1998162	15	40.168	NW_022173467.1
1	CM024490.1	964817	T	C	scaf77_1997569	15	40.168	NW_022173467.1
1	CM024490.1	967158	C	T	scaf77_1995229	15	40.03	NW_022173467.1
1	CM024490.1	968681	G	A	scaf77_1993709	15	40.03	NW_022173467.1
1	CM024490.1	968782	C	T	scaf77_1993608	15	40.03	NW_022173467.1
1	CM024490.1	969134	C	G	scaf77_1993256	15	40.168	NW_022173467.1
1	CM024490.1	969204	A	G	scaf77_1993186	15	40.03	NW_022173467.1
1	CM024490.1	969250	T	G	scaf77_1993140	15	40.03	NW_022173467.1
1	CM024490.1	969340	C	T	scaf77_1993050	15	40.03	NW_022173467.1
1	CM024490.1	969770	T	C	scaf77_1992620	15	40.03	NW_022173467.1
1	CM024490.1	969775	G	A	scaf77_1992615	15	40.03	NW_022173467.1
1	CM024490.1	970253	C	T	scaf77_1992137	15	40.168	NW_022173467.1
1	CM024490.1	970572	G	C	scaf77_1991818	15	40.03	NW_022173467.1
1	CM024490.1	971304	C	T	scaf77_1991086	15	40.03	NW_022173467.1
1	CM024490.1	971447	A	T	scaf77_1990943	15	40.03	NW_022173467.1
1	CM024490.1	971780	T	C	scaf77_1990610	15	40.168	NW_022173467.1
1	CM024490.1	972376	A	G	scaf77_1990014	15	38.789	NW_022173467.1
1	CM024490.1	972552	G	C	scaf77_1989842	15	23.41	NW_022173467.1
1	CM024490.1	972632	T	C	scaf77_1989762	15	38.789	NW_022173467.1
1	CM024490.1	972827	G	C	scaf77_1989567	15	38.789	NW_022173467.1
1	CM024490.1	972881	C	T	scaf77_1989513	15	38.789	NW_022173467.1
1	CM024490.1	972958	G	A	scaf77_1989436	15	38.789	NW_022173467.1
1	CM024490.1	973000	C	T	scaf77_1989394	15	38.789	NW_022173467.1
1	CM024490.1	973743	C	T	scaf77_1988651	15	40.168	NW_022173467.1
1	CM024490.1	975937	C	T	scaf77_1986457	15	40.03	NW_022173467.1
1	CM024490.1	977710	C	A	scaf77_1984684	15	40.03	NW_022173467.1
1	CM024490.1	977878	G	A	scaf77_1984516	15	40.168	NW_022173467.1
1	CM024490.1	978154	G	C	scaf77_1984240	15	40.03	NW_022173467.1
1	CM024490.1	979097	C	T	scaf77_1983291	15	40.168	NW_022173467.1
1	CM024490.1	979162	G	A	scaf77_1983226	15	40.03	NW_022173467.1
1	CM024490.1	979542	A	C	scaf77_1982846	15	40.03	NW_022173467.1
1	CM024490.1	980926	G	T	scaf77_1981462	15	40.03	NW_022173467.1
1	CM024490.1	981950	G	A	scaf77_1980426	15	40.03	NW_022173467.1
1	CM024490.1	982008	G	A	scaf77_1980368	15	38.789	NW_022173467.1
1	CM024490.1	982823	T	G	scaf77_1979553	15	40.168	NW_022173467.1
1	CM024490.1	983261	G	C	scaf77_1979115	15	40.03	NW_022173467.1
1	CM024490.1	983335	G	A	scaf77_1979041	15	40.03	NW_022173467.1
1	CM024490.1	983472	A	G	scaf77_1978904	15	40.03	NW_022173467.1
1	CM024490.1	983901	G	A	scaf77_1978475	15	40.168	NW_022173467.1
1	CM024490.1	983991	G	A	scaf77_1978385	15	40.03	NW_022173467.1
1	CM024490.1	984030	C	A	scaf77_1978346	15	40.168	NW_022173467.1
1	CM024490.1	985280	G	A	scaf77_1977096	15	40.168	NW_022173467.1
1	CM024490.1	985684	C	A	scaf77_1976692	15	40.168	NW_022173467.1
1	CM024490.1	985982	C	T	scaf77_1976394	15	40.168	NW_022173467.1
1	CM024490.1	986527	G	T	scaf77_1975849	15	40.03	NW_022173467.1
1	CM024490.1	986962	A	T	scaf77_1975404	15	40.168	NW_022173467.1
1	CM024490.1	987310	G	A	scaf77_1975056	15	40.168	NW_022173467.1
1	CM024490.1	987366	A	G	scaf77_1975003	15	40.03	NW_022173467.1
1	CM024490.1	987678	T	G	scaf77_1974691	15	40.03	NW_022173467.1
1	CM024490.1	987835	A	G	scaf77_1974534	15	40.168	NW_022173467.1
1	CM024490.1	988038	C	T	scaf77_1974331	15	40.03	NW_022173467.1
1	CM024490.1	991565	G	A	scaf77_1970804	15	40.168	NW_022173467.1
1	CM024490.1	993525	T	A	scaf77_1968846	15	40.03	NW_022173467.1
1	CM024490.1	993730	T	C	scaf77_1968641	15	40.168	NW_022173467.1
1	CM024490.1	994133	T	G	scaf77_1968238	15	40.168	NW_022173467.1
1	CM024490.1	995038	T	A	scaf77_1967333	15	40.168	NW_022173467.1
1	CM024490.1	995772	T	C	scaf77_1966611	15	40.03	NW_022173467.1
1	CM024490.1	998461	G	A	scaf77_1963922	15	40.168	NW_022173467.1
1	CM024490.1	998464	C	A	scaf77_1963919	15	40.168	NW_022173467.1
1	CM024490.1	999174	A	G	scaf77_1963225	15	40.03	NW_022173467.1
1	CM024490.1	1002292	A	T	scaf77_1960113	15	40.168	NW_022173467.1
1	CM024490.1	1002539	C	A	scaf77_1959866	15	40.03	NW_022173467.1
1	CM024490.1	1004722	G	A	scaf77_1957681	15	40.03	NW_022173467.1
1	CM024490.1	1006212	T	G	scaf77_1956192	15	40.03	NW_022173467.1
1	CM024490.1	1006410	C	A	scaf77_1955994	15	40.168	NW_022173467.1
1	CM024490.1	1006555	T	A	scaf77_1955850	15	40.03	NW_022173467.1
1	CM024490.1	1007063	A	G	scaf77_1955342	15	40.168	NW_022173467.1
1	CM024490.1	1008356	G	A	scaf77_1954047	15	40.03	NW_022173467.1
1	CM024490.1	1008407	G	A	scaf77_1953996	15	40.03	NW_022173467.1
1	CM024490.1	1009037	T	C	scaf77_1953366	15	40.03	NW_022173467.1
1	CM024490.1	1009138	C	T	scaf77_1953265	15	40.03	NW_022173467.1
1	CM024490.1	1009952	T	G	scaf77_1952451	15	40.03	NW_022173467.1
1	CM024490.1	1010688	G	A	scaf77_1951715	15	40.03	NW_022173467.1
1	CM024490.1	1010777	T	A	scaf77_1951626	15	40.03	NW_022173467.1
1	CM024490.1	1011881	G	T	scaf77_1950522	15	40.03	NW_022173467.1
1	CM024490.1	1012730	T	G	scaf77_1949673	15	40.168	NW_022173467.1
1	CM024490.1	1013600	G	C	scaf77_1948803	15	40.03	NW_022173467.1
1	CM024490.1	1016649	G	A	scaf77_1945754	15	40.03	NW_022173467.1
1	CM024490.1	1016687	G	A	scaf77_1945716	15	40.03	NW_022173467.1
1	CM024490.1	1017090	C	A	scaf77_1945313	15	40.03	NW_022173467.1
1	CM024490.1	1017324	A	G	scaf77_1945079	15	40.168	NW_022173467.1
1	CM024490.1	1017601	C	A	scaf77_1944802	15	40.03	NW_022173467.1
1	CM024490.1	1019960	A	G	scaf77_1942447	15	40.168	NW_022173467.1
1	CM024490.1	1021241	C	T	scaf77_1941168	15	40.03	NW_022173467.1
1	CM024490.1	1021277	T	A	scaf77_1941132	15	40.168	NW_022173467.1
1	CM024490.1	1021339	G	A	scaf77_1941070	15	40.03	NW_022173467.1
1	CM024490.1	1021370	G	C	scaf77_1941039	15	40.168	NW_022173467.1
1	CM024490.1	1021393	G	A	scaf77_1941016	15	40.168	NW_022173467.1
1	CM024490.1	1021526	T	C	scaf77_1940883	15	40.168	NW_022173467.1
1	CM024490.1	1021541	C	T	scaf77_1940868	15	40.03	NW_022173467.1
1	CM024490.1	1021750	T	C	scaf77_1940659	15	40.168	NW_022173467.1
1	CM024490.1	1021942	C	A	scaf77_1940467	15	40.858	NW_022173467.1
1	CM024490.1	1022010	C	A	scaf77_1940397	15	40.03	NW_022173467.1
1	CM024490.1	1022024	A	T	scaf77_1940383	15	40.03	NW_022173467.1
1	CM024490.1	1022029	A	G	scaf77_1940378	15	40.03	NW_022173467.1
1	CM024490.1	1022483	C	T	scaf77_1939924	15	40.03	NW_022173467.1
1	CM024490.1	1022525	G	A	scaf77_1939882	15	40.03	NW_022173467.1
1	CM024490.1	1027318	T	C	scaf77_1935083	15	39.892	NW_022173467.1
1	CM024490.1	1028058	C	A	scaf77_1934343	15	39.892	NW_022173467.1
1	CM024490.1	1031425	A	C	scaf77_1930985	15	39.892	NW_022173467.1
1	CM024490.1	1031572	G	A	scaf77_1930838	15	39.892	NW_022173467.1
1	CM024490.1	1035998	C	T	scaf77_1926412	15	39.892	NW_022173467.1
1	CM024490.1	1038184	C	G	scaf77_1924220	15	39.892	NW_022173467.1
1	CM024490.1	1041732	A	G	scaf77_1920667	15	39.892	NW_022173467.1
1	CM024490.1	1042008	C	A	scaf77_1920391	15	39.892	NW_022173467.1
1	CM024490.1	1042347	C	T	scaf77_1920052	15	39.892	NW_022173467.1
1	CM024490.1	1042461	A	T	scaf77_1919938	15	39.892	NW_022173467.1
1	CM024490.1	1042671	T	A	scaf77_1919734	15	39.892	NW_022173467.1
1	CM024490.1	1042678	A	G	scaf77_1919727	15	39.892	NW_022173467.1
1	CM024490.1	1043807	G	A	scaf77_1918779	15	39.892	NW_022173467.1
1	CM024490.1	1044933	C	T	scaf77_1917653	15	39.892	NW_022173467.1
1	CM024490.1	1044948	G	C	scaf77_1917638	15	39.892	NW_022173467.1
1	CM024490.1	1045126	C	A	scaf77_1917459	15	39.892	NW_022173467.1
1	CM024490.1	1045162	C	A	scaf77_1917423	15	39.892	NW_022173467.1
1	CM024490.1	1045360	G	A	scaf77_1917225	15	39.892	NW_022173467.1
1	CM024490.1	1045369	G	T	scaf77_1917216	15	39.892	NW_022173467.1
1	CM024490.1	1045614	A	G	scaf77_1916971	15	39.892	NW_022173467.1
1	CM024490.1	1045661	T	C	scaf77_1916924	15	39.892	NW_022173467.1
1	CM024490.1	1046111	G	A	scaf77_1916474	15	39.892	NW_022173467.1
1	CM024490.1	1046325	T	G	scaf77_1916260	15	39.892	NW_022173467.1
1	CM024490.1	1046632	A	G	scaf77_1915953	15	39.892	NW_022173467.1
1	CM024490.1	1046675	A	C	scaf77_1915910	15	39.892	NW_022173467.1
1	CM024490.1	1046701	C	T	scaf77_1915884	15	39.892	NW_022173467.1
1	CM024490.1	1047041	G	T	scaf77_1915544	15	39.892	NW_022173467.1
1	CM024490.1	1047042	C	T	scaf77_1915543	15	39.892	NW_022173467.1
1	CM024490.1	1047272	A	G	scaf77_1915314	15	39.892	NW_022173467.1
1	CM024490.1	1047274	A	G	scaf77_1915312	15	39.892	NW_022173467.1
1	CM024490.1	1047297	T	C	scaf77_1915289	15	39.892	NW_022173467.1
1	CM024490.1	1047307	G	A	scaf77_1915279	15	39.892	NW_022173467.1
1	CM024490.1	1047344	A	C	scaf77_1915233	15	23.41	NW_022173467.1
1	CM024490.1	1047591	A	T	scaf77_1914986	15	39.892	NW_022173467.1
1	CM024490.1	1047652	G	A	scaf77_1914925	15	39.892	NW_022173467.1
1	CM024490.1	1047735	T	C	scaf77_1914842	15	39.892	NW_022173467.1
1	CM024490.1	1047945	G	C	scaf77_1914632	15	39.892	NW_022173467.1
1	CM024490.1	1049036	A	G	scaf77_1913541	15	39.892	NW_022173467.1
1	CM024490.1	1049132	T	C	scaf77_1913445	15	39.892	NW_022173467.1
1	CM024490.1	1049487	A	G	scaf77_1913090	15	39.892	NW_022173467.1
1	CM024490.1	1049543	C	A	scaf77_1913034	15	39.892	NW_022173467.1
1	CM024490.1	1049556	T	G	scaf77_1913021	15	39.892	NW_022173467.1
1	CM024490.1	1049643	A	G	scaf77_1912934	15	39.892	NW_022173467.1
1	CM024490.1	1049794	T	C	scaf77_1912783	15	39.892	NW_022173467.1
1	CM024490.1	1049826	T	C	scaf77_1912751	15	39.892	NW_022173467.1
1	CM024490.1	1049956	G	T	scaf77_1912621	15	39.892	NW_022173467.1
1	CM024490.1	1050001	T	G	scaf77_1912576	15	39.892	NW_022173467.1
1	CM024490.1	1050049	T	A	scaf77_1912528	15	39.892	NW_022173467.1
1	CM024490.1	1050130	T	G	scaf77_1912447	15	39.892	NW_022173467.1
1	CM024490.1	1052856	C	T	scaf77_1909718	15	39.892	NW_022173467.1
1	CM024490.1	1055049	G	C	scaf77_1907526	15	39.892	NW_022173467.1
1	CM024490.1	1060690	T	C	scaf77_1901782	15	39.892	NW_022173467.1
1	CM024490.1	1060802	C	T	scaf77_1901670	15	39.892	NW_022173467.1
1	CM024490.1	1065050	A	G	scaf77_1897397	15	39.892	NW_022173467.1
1	CM024490.1	1069942	T	C	scaf77_1892503	15	39.892	NW_022173467.1
1	CM024490.1	1070093	T	A	scaf77_1892352	15	39.754	NW_022173467.1
1	CM024490.1	1070170	A	G	scaf77_1892275	15	39.754	NW_022173467.1
1	CM024490.1	1070188	A	G	scaf77_1892257	15	39.754	NW_022173467.1
1	CM024490.1	1071137	C	T	scaf77_1891308	15	39.754	NW_022173467.1
1	CM024490.1	1072520	T	C	scaf77_1889925	15	39.754	NW_022173467.1
1	CM024490.1	1074158	G	T	scaf77_1888287	15	39.754	NW_022173467.1
1	CM024490.1	1074831	A	T	scaf77_1887614	15	39.754	NW_022173467.1
1	CM024490.1	1074832	A	T	scaf77_1887613	15	39.754	NW_022173467.1
1	CM024490.1	1077339	G	C	scaf77_1885106	15	39.754	NW_022173467.1
1	CM024490.1	1077652	T	C	scaf77_1884793	15	39.754	NW_022173467.1
1	CM024490.1	1078999	T	G	scaf77_1883398	15	39.616	NW_022173467.1
1	CM024490.1	1079996	A	G	scaf77_1882404	15	39.616	NW_022173467.1
1	CM024490.1	1080305	T	C	scaf77_1882095	15	39.616	NW_022173467.1
1	CM024490.1	1082187	T	C	scaf77_1880214	15	39.616	NW_022173467.1
1	CM024490.1	1083344	T	C	scaf77_1879051	15	39.616	NW_022173467.1
1	CM024490.1	1084863	C	T	scaf77_1877554	15	39.616	NW_022173467.1
1	CM024490.1	1086201	G	T	scaf77_1876216	15	39.616	NW_022173467.1
1	CM024490.1	1086653	G	A	scaf77_1875763	15	39.616	NW_022173467.1
1	CM024490.1	1086822	A	G	scaf77_1875594	15	23.41	NW_022173467.1
1	CM024490.1	1086971	T	C	scaf77_1875445	15	39.616	NW_022173467.1
1	CM024490.1	1088805	T	C	scaf77_1873628	15	39.616	NW_022173467.1
1	CM024490.1	1088894	A	G	scaf77_1873539	15	39.616	NW_022173467.1
1	CM024490.1	1088987	G	A	scaf77_1873446	15	39.616	NW_022173467.1
1	CM024490.1	1089926	A	G	scaf77_1872507	15	39.616	NW_022173467.1
1	CM024490.1	1090296	T	C	scaf77_1872137	15	39.616	NW_022173467.1
1	CM024490.1	1090353	C	T	scaf77_1872080	15	39.616	NW_022173467.1
1	CM024490.1	1090958	T	C	scaf77_1871459	15	39.616	NW_022173467.1
1	CM024490.1	1091884	C	T	scaf77_1870544	15	39.616	NW_022173467.1
1	CM024490.1	1092585	G	A	scaf77_1869843	15	39.616	NW_022173467.1
1	CM024490.1	1096561	A	G	scaf77_1865868	15	39.616	NW_022173467.1
1	CM024490.1	1096764	C	G	scaf77_1865665	15	39.616	NW_022173467.1
1	CM024490.1	1096779	T	A	scaf77_1865650	15	39.616	NW_022173467.1
1	CM024490.1	1096849	C	T	scaf77_1865580	15	39.616	NW_022173467.1
1	CM024490.1	1097024	G	T	scaf77_1865405	15	39.616	NW_022173467.1
1	CM024490.1	1097126	A	G	scaf77_1865303	15	39.616	NW_022173467.1
1	CM024490.1	1097812	A	G	scaf77_1864619	15	39.616	NW_022173467.1
1	CM024490.1	1098227	T	C	scaf77_1864204	15	39.616	NW_022173467.1
1	CM024490.1	1098515	G	A	scaf77_1863916	15	39.616	NW_022173467.1
1	CM024490.1	1098935	G	C	scaf77_1863496	15	39.616	NW_022173467.1
1	CM024490.1	1098956	T	C	scaf77_1863475	15	39.616	NW_022173467.1
1	CM024490.1	1099011	C	A	scaf77_1863420	15	39.616	NW_022173467.1
1	CM024490.1	1100429	C	A	scaf77_1862002	15	39.616	NW_022173467.1
1	CM024490.1	1101990	G	A	scaf77_1860432	15	39.616	NW_022173467.1
1	CM024490.1	1102429	G	A	scaf77_1859993	15	39.616	NW_022173467.1
1	CM024490.1	1102735	C	A	scaf77_1859687	15	39.616	NW_022173467.1
1	CM024490.1	1103312	T	C	scaf77_1859110	15	39.478	NW_022173467.1
1	CM024490.1	1104289	C	T	scaf77_1858146	15	39.341	NW_022173467.1
1	CM024490.1	1104300	A	G	scaf77_1858135	15	39.478	NW_022173467.1
1	CM024490.1	1104390	C	T	scaf77_1858045	15	23.41	NW_022173467.1
1	CM024490.1	1105992	A	G	scaf77_1856448	15	39.478	NW_022173467.1
1	CM024490.1	1113362	A	G	scaf77_1849082	15	39.341	NW_022173467.1
1	CM024490.1	1113440	T	A	scaf77_1849004	15	39.478	NW_022173467.1
1	CM024490.1	1114879	C	T	scaf77_1847566	15	39.341	NW_022173467.1
1	CM024490.1	1115864	G	C	scaf77_1846599	15	39.478	NW_022173467.1
1	CM024490.1	1116135	G	T	scaf77_1846328	15	39.341	NW_022173467.1
1	CM024490.1	1116876	C	T	scaf77_1845591	15	39.478	NW_022173467.1
1	CM024490.1	1116883	C	T	scaf77_1845584	15	39.478	NW_022173467.1
1	CM024490.1	1120375	C	T	scaf77_1842104	15	39.478	NW_022173467.1
1	CM024490.1	1121656	C	G	scaf77_1840823	15	39.478	NW_022173467.1
1	CM024490.1	1121674	G	A	scaf77_1840805	15	39.341	NW_022173467.1
1	CM024490.1	1121690	G	A	scaf77_1840789	15	39.478	NW_022173467.1
1	CM024490.1	1121793	G	T	scaf77_1840686	15	39.478	NW_022173467.1
1	CM024490.1	1123417	G	A	scaf77_1839079	15	39.478	NW_022173467.1
1	CM024490.1	1123505	T	C	scaf77_1838991	15	39.478	NW_022173467.1
1	CM024490.1	1124322	T	C	scaf77_1838175	15	39.478	NW_022173467.1
1	CM024490.1	1125770	C	T	scaf77_1836727	15	39.341	NW_022173467.1
1	CM024490.1	1126761	A	T	scaf77_1835736	15	39.478	NW_022173467.1
1	CM024490.1	1127424	T	C	scaf77_1835072	15	39.478	NW_022173467.1
1	CM024490.1	1127547	C	T	scaf77_1834949	15	39.478	NW_022173467.1
1	CM024490.1	1128428	C	T	scaf77_1834068	15	23.41	NW_022173467.1
1	CM024490.1	1129062	C	T	scaf77_1833431	15	39.341	NW_022173467.1
1	CM024490.1	1129288	T	G	scaf77_1833205	15	39.478	NW_022173467.1
1	CM024490.1	1131284	A	G	scaf77_1831866	15	39.478	NW_022173467.1
1	CM024490.1	1132937	G	A	scaf77_1830226	15	39.478	NW_022173467.1
1	CM024490.1	1134534	G	A	scaf77_1828635	15	39.341	NW_022173467.1
1	CM024490.1	1136106	A	C	scaf77_1827023	15	39.341	NW_022173467.1
1	CM024490.1	1136899	G	T	scaf77_1826230	15	39.478	NW_022173467.1
1	CM024490.1	1137166	C	T	scaf77_1825963	15	39.478	NW_022173467.1
1	CM024490.1	1139651	G	T	scaf77_1823487	15	39.478	NW_022173467.1
1	CM024490.1	1142024	G	A	scaf77_1821122	15	39.341	NW_022173467.1
1	CM024490.1	1142580	C	T	scaf77_1820566	15	39.478	NW_022173467.1
1	CM024490.1	1145932	G	C	scaf77_1817214	15	39.478	NW_022173467.1
1	CM024490.1	1147645	C	T	scaf77_1815501	15	39.478	NW_022173467.1
1	CM024490.1	1147810	T	A	scaf77_1815336	15	39.478	NW_022173467.1
1	CM024490.1	1148004	T	C	scaf77_1815142	15	39.478	NW_022173467.1
1	CM024490.1	1148179	C	G	scaf77_1814967	15	39.478	NW_022173467.1
1	CM024490.1	1148494	T	C	scaf77_1814652	15	39.341	NW_022173467.1
1	CM024490.1	1151192	A	G	scaf77_1811990	15	39.478	NW_022173467.1
1	CM024490.1	1152512	C	T	scaf77_1810669	15	39.478	NW_022173467.1
1	CM024490.1	1152803	G	C	scaf77_1810378	15	39.478	NW_022173467.1
1	CM024490.1	1153469	A	G	scaf77_1809715	15	39.478	NW_022173467.1
1	CM024490.1	1153496	G	A	scaf77_1809688	15	39.478	NW_022173467.1
1	CM024490.1	1153783	G	A	scaf77_1809390	15	39.478	NW_022173467.1
1	CM024490.1	1154022	C	T	scaf77_1809152	15	39.341	NW_022173467.1
1	CM024490.1	1154701	T	C	scaf77_1808473	15	39.341	NW_022173467.1
1	CM024490.1	1154740	T	A	scaf77_1808434	15	39.341	NW_022173467.1
1	CM024490.1	1154752	C	A	scaf77_1808422	15	39.478	NW_022173467.1
1	CM024490.1	1155454	A	G	scaf77_1807726	15	38.789	NW_022173467.1
1	CM024490.1	1155985	T	A	scaf77_1807195	15	38.789	NW_022173467.1
1	CM024490.1	1157980	G	A	scaf77_1805200	15	39.341	NW_022173467.1
1	CM024490.1	1158198	G	T	scaf77_1804982	15	38.789	NW_022173467.1
1	CM024490.1	1159395	C	T	scaf77_1803785	15	38.789	NW_022173467.1
1	CM024490.1	1160276	C	T	scaf77_1802904	15	39.478	NW_022173467.1
1	CM024490.1	1161609	G	A	scaf77_1801571	15	39.478	NW_022173467.1
1	CM024490.1	1162021	C	A	scaf77_1801146	15	39.203	NW_022173467.1
1	CM024490.1	1162655	G	T	scaf77_1800512	15	39.203	NW_022173467.1
1	CM024490.1	1163228	G	C	scaf77_1799939	15	38.789	NW_022173467.1
1	CM024490.1	1165382	C	T	scaf77_1797818	15	38.789	NW_022173467.1
1	CM024490.1	1167197	C	T	scaf77_1795996	15	39.203	NW_022173467.1
1	CM024490.1	1168415	C	T	scaf77_1794780	15	39.203	NW_022173467.1
1	CM024490.1	1173169	C	T	scaf77_1790045	15	39.203	NW_022173467.1
1	CM024490.1	1174019	C	T	scaf77_1789195	15	39.203	NW_022173467.1
1	CM024490.1	1174717	C	T	scaf77_1788530	15	39.203	NW_022173467.1
1	CM024490.1	1177476	C	A	scaf77_1785804	15	39.203	NW_022173467.1
1	CM024490.1	1177590	A	C	scaf77_1785690	15	39.203	NW_022173467.1
1	CM024490.1	1177678	G	A	scaf77_1785602	15	39.203	NW_022173467.1
1	CM024490.1	1178766	G	A	scaf77_1784506	15	39.203	NW_022173467.1
1	CM024490.1	1179742	G	A	scaf77_1783530	15	39.203	NW_022173467.1
1	CM024490.1	1183205	C	T	scaf77_1780067	15	39.203	NW_022173467.1
1	CM024490.1	1183259	A	G	scaf77_1780013	15	39.203	NW_022173467.1
1	CM024490.1	1183433	C	T	scaf77_1779839	15	39.203	NW_022173467.1
1	CM024490.1	1183679	G	A	scaf77_1779593	15	39.203	NW_022173467.1
1	CM024490.1	1183881	T	C	scaf77_1779391	15	39.203	NW_022173467.1
1	CM024490.1	1184560	G	A	scaf77_1778712	15	39.203	NW_022173467.1
1	CM024490.1	1184742	G	T	scaf77_1778530	15	39.203	NW_022173467.1
1	CM024490.1	1184994	C	A	scaf77_1778278	15	39.203	NW_022173467.1
1	CM024490.1	1185204	C	T	scaf77_1778064	15	39.203	NW_022173467.1
1	CM024490.1	1185360	G	A	scaf77_1777908	15	39.203	NW_022173467.1
1	CM024490.1	1185477	T	A	scaf77_1777791	15	39.203	NW_022173467.1
1	CM024490.1	1185546	C	T	scaf77_1777722	15	39.203	NW_022173467.1
1	CM024490.1	1185615	T	C	scaf77_1777653	15	39.203	NW_022173467.1
1	CM024490.1	1185640	T	G	scaf77_1777628	15	39.203	NW_022173467.1
1	CM024490.1	1185995	A	G	scaf77_1777273	15	39.203	NW_022173467.1
1	CM024490.1	1187075	T	C	scaf77_1776194	15	39.203	NW_022173467.1
1	CM024490.1	1187580	C	A	scaf77_1775676	15	39.203	NW_022173467.1
1	CM024490.1	1187623	G	A	scaf77_1775633	15	39.203	NW_022173467.1
1	CM024490.1	1187960	C	G	scaf77_1775296	15	39.203	NW_022173467.1
1	CM024490.1	1188141	C	T	scaf77_1775115	15	39.203	NW_022173467.1
1	CM024490.1	1188206	G	A	scaf77_1775050	15	39.203	NW_022173467.1
1	CM024490.1	1188249	C	T	scaf77_1775007	15	39.203	NW_022173467.1
1	CM024490.1	1189176	A	G	scaf77_1774080	15	39.203	NW_022173467.1
1	CM024490.1	1189187	G	A	scaf77_1774069	15	39.203	NW_022173467.1
1	CM024490.1	1189816	G	A	scaf77_1773440	15	39.203	NW_022173467.1
1	CM024490.1	1191489	C	T	scaf77_1771767	15	39.203	NW_022173467.1
1	CM024490.1	1191841	C	G	scaf77_1771415	15	39.203	NW_022173467.1
1	CM024490.1	1194222	A	T	scaf77_1769038	15	39.203	NW_022173467.1
1	CM024490.1	1195021	C	T	scaf77_1768239	15	39.203	NW_022173467.1
1	CM024490.1	1195027	G	A	scaf77_1768233	15	39.203	NW_022173467.1
1	CM024490.1	1195209	G	A	scaf77_1768051	15	39.203	NW_022173467.1
1	CM024490.1	1195250	A	T	scaf77_1768010	15	39.065	NW_022173467.1
1	CM024490.1	1196145	C	T	scaf77_1767124	15	39.203	NW_022173467.1
1	CM024490.1	1199831	C	T	scaf77_1763419	15	38.789	NW_022173467.1
1	CM024490.1	1200905	A	G	scaf77_1762337	15	39.203	NW_022173467.1
1	CM024490.1	1201359	A	G	scaf77_1761882	15	39.203	NW_022173467.1
1	CM024490.1	1201463	G	A	scaf77_1761778	15	39.203	NW_022173467.1
1	CM024490.1	1201920	T	G	scaf77_1761321	15	39.203	NW_022173467.1
1	CM024490.1	1201997	A	T	scaf77_1761244	15	39.203	NW_022173467.1
1	CM024490.1	1202045	T	G	scaf77_1761196	15	39.203	NW_022173467.1
1	CM024490.1	1202918	C	G	scaf77_1760322	15	39.203	NW_022173467.1
1	CM024490.1	1202919	G	C	scaf77_1760321	15	39.203	NW_022173467.1
1	CM024490.1	1202941	C	G	scaf77_1760299	15	39.203	NW_022173467.1
1	CM024490.1	1203542	G	T	scaf77_1759698	15	39.203	NW_022173467.1
1	CM024490.1	1203601	T	A	scaf77_1759639	15	39.203	NW_022173467.1
1	CM024490.1	1203758	G	A	scaf77_1759480	15	39.203	NW_022173467.1
1	CM024490.1	1204245	G	T	scaf77_1758993	15	39.203	NW_022173467.1
1	CM024490.1	1205087	C	T	scaf77_1758151	15	39.203	NW_022173467.1
1	CM024490.1	1205327	A	G	scaf77_1757911	15	39.203	NW_022173467.1
1	CM024490.1	1207664	A	C	scaf77_1755573	15	39.203	NW_022173467.1
1	CM024490.1	1207679	A	T	scaf77_1755558	15	39.203	NW_022173467.1
1	CM024490.1	1207833	C	T	scaf77_1755404	15	39.203	NW_022173467.1
1	CM024490.1	1208542	A	G	scaf77_1754694	15	39.203	NW_022173467.1
1	CM024490.1	1208614	T	C	scaf77_1754622	15	39.203	NW_022173467.1
1	CM024490.1	1208658	C	A	scaf77_1754578	15	39.203	NW_022173467.1
1	CM024490.1	1208774	G	C	scaf77_1754462	15	39.203	NW_022173467.1
1	CM024490.1	1208775	A	C	scaf77_1754461	15	39.203	NW_022173467.1
1	CM024490.1	1208776	G	T	scaf77_1754460	15	39.203	NW_022173467.1
1	CM024490.1	1209573	G	T	scaf77_1753663	15	39.203	NW_022173467.1
1	CM024490.1	1209651	T	C	scaf77_1753585	15	39.203	NW_022173467.1
1	CM024490.1	1209815	C	A	scaf77_1753421	15	39.203	NW_022173467.1
1	CM024490.1	1210523	C	A	scaf77_1752716	15	39.203	NW_022173467.1
1	CM024490.1	1210726	G	A	scaf77_1752513	15	38.789	NW_022173467.1
1	CM024490.1	1213149	C	T	scaf77_1750092	15	39.203	NW_022173467.1
1	CM024490.1	1213406	G	A	scaf77_1749837	15	39.203	NW_022173467.1
1	CM024490.1	1213414	G	A	scaf77_1749829	15	39.203	NW_022173467.1
1	CM024490.1	1213799	A	G	scaf77_1749444	15	39.203	NW_022173467.1
1	CM024490.1	1213885	A	T	scaf77_1749358	15	39.203	NW_022173467.1
1	CM024490.1	1214055	A	G	scaf77_1749188	15	39.203	NW_022173467.1
1	CM024490.1	1216572	G	A	scaf77_1746674	15	39.065	NW_022173467.1
1	CM024490.1	1216668	G	A	scaf77_1746578	15	39.203	NW_022173467.1
1	CM024490.1	1217673	G	T	scaf77_1745572	15	38.789	NW_022173467.1
1	CM024490.1	1219181	C	T	scaf77_1744061	15	39.203	NW_022173467.1
1	CM024490.1	1219182	A	T	scaf77_1744060	15	39.203	NW_022173467.1
1	CM024490.1	1219383	A	G	scaf77_1743859	15	39.203	NW_022173467.1
1	CM024490.1	1222440	G	A	scaf77_1740829	15	38.789	NW_022173467.1
1	CM024490.1	1222717	G	C	scaf77_1740552	15	38.789	NW_022173467.1
1	CM024490.1	1223571	G	T	scaf77_1739715	15	39.203	NW_022173467.1
1	CM024490.1	1223618	T	C	scaf77_1739668	15	39.203	NW_022173467.1
1	CM024490.1	1223812	T	C	scaf77_1739474	15	39.203	NW_022173467.1
1	CM024490.1	1224932	G	T	scaf77_1738336	15	39.203	NW_022173467.1
1	CM024490.1	1225551	A	G	scaf77_1737731	15	39.203	NW_022173467.1
1	CM024490.1	1227875	G	A	scaf77_1735410	15	39.203	NW_022173467.1
1	CM024490.1	1227917	A	G	scaf77_1735368	15	39.203	NW_022173467.1
1	CM024490.1	1227933	A	G	scaf77_1735352	15	38.789	NW_022173467.1
1	CM024490.1	1228686	T	C	scaf77_1734605	15	39.203	NW_022173467.1
1	CM024490.1	1229266	C	A	scaf77_1733992	15	39.203	NW_022173467.1
1	CM024490.1	1230532	T	C	scaf77_1732742	15	39.203	NW_022173467.1
1	CM024490.1	1231051	C	G	scaf77_1732222	15	39.203	NW_022173467.1
1	CM024490.1	1231175	C	T	scaf77_1732098	15	38.927	NW_022173467.1
1	CM024490.1	1231370	G	A	scaf77_1731899	15	39.203	NW_022173467.1
1	CM024490.1	1231544	G	A	scaf77_1731725	15	39.203	NW_022173467.1
1	CM024490.1	1231735	A	C	scaf77_1731534	15	39.203	NW_022173467.1
1	CM024490.1	1231787	C	T	scaf77_1731482	15	39.203	NW_022173467.1
1	CM024490.1	1232172	A	G	scaf77_1731096	15	39.203	NW_022173467.1
1	CM024490.1	1232517	C	T	scaf77_1730752	15	38.789	NW_022173467.1
1	CM024490.1	1233258	G	A	scaf77_1730012	15	38.789	NW_022173467.1
1	CM024490.1	1234062	A	G	scaf77_1729208	15	39.203	NW_022173467.1
1	CM024490.1	1234238	G	C	scaf77_1729032	15	39.203	NW_022173467.1
1	CM024490.1	1235209	G	A	scaf77_1728061	15	38.789	NW_022173467.1
1	CM024490.1	1237902	T	C	scaf77_1725385	15	38.789	NW_022173467.1
1	CM024490.1	1238209	C	G	scaf77_1725078	15	38.789	NW_022173467.1
1	CM024490.1	1239034	G	A	scaf77_1724253	15	39.203	NW_022173467.1
1	CM024490.1	1239942	T	C	scaf77_1723346	15	39.203	NW_022173467.1
1	CM024490.1	1242206	C	T	scaf77_1721083	15	39.203	NW_022173467.1
1	CM024490.1	1242268	C	T	scaf77_1721022	15	39.203	NW_022173467.1
1	CM024490.1	1242659	T	C	scaf77_1720631	15	39.203	NW_022173467.1
1	CM024490.1	1243059	G	A	scaf77_1720231	15	39.203	NW_022173467.1
1	CM024490.1	1243171	T	C	scaf77_1720119	15	39.203	NW_022173467.1
1	CM024490.1	1243382	G	A	scaf77_1719900	15	39.203	NW_022173467.1
1	CM024490.1	1243493	T	C	scaf77_1719789	15	39.203	NW_022173467.1
1	CM024490.1	1244574	G	C	scaf77_1718707	15	39.203	NW_022173467.1
1	CM024490.1	1244975	C	T	scaf77_1718306	15	39.203	NW_022173467.1
1	CM024490.1	1245964	A	C	scaf77_1717311	15	39.203	NW_022173467.1
1	CM024490.1	1246891	G	A	scaf77_1716382	15	38.789	NW_022173467.1
1	CM024490.1	1247436	T	C	scaf77_1715837	15	39.203	NW_022173467.1
1	CM024490.1	1247914	A	G	scaf77_1715356	15	39.203	NW_022173467.1
1	CM024490.1	1248013	T	G	scaf77_1715257	15	39.203	NW_022173467.1
1	CM024490.1	1248269	G	A	scaf77_1715001	15	39.203	NW_022173467.1
1	CM024490.1	1254632	G	A	scaf77_1708657	15	39.065	NW_022173467.1
1	CM024490.1	1254633	C	A	scaf77_1708656	15	39.065	NW_022173467.1
1	CM024490.1	1256339	C	A	scaf77_1706940	15	39.203	NW_022173467.1
1	CM024490.1	1257716	C	T	scaf77_1705557	15	39.203	NW_022173467.1
1	CM024490.1	1258360	C	T	scaf77_1704916	15	38.789	NW_022173467.1
1	CM024490.1	1258670	T	C	scaf77_1704606	15	38.789	NW_022173467.1
1	CM024490.1	1258717	A	T	scaf77_1704559	15	39.203	NW_022173467.1
1	CM024490.1	1259342	A	G	scaf77_1703935	15	39.203	NW_022173467.1
1	CM024490.1	1260118	C	T	scaf77_1703159	15	38.789	NW_022173467.1
1	CM024490.1	1261316	A	G	scaf77_1701964	15	39.203	NW_022173467.1
1	CM024490.1	1261504	G	A	scaf77_1701776	15	39.203	NW_022173467.1
1	CM024490.1	1262505	C	T	scaf77_1700775	15	39.203	NW_022173467.1
1	CM024490.1	1264124	T	G	scaf77_1699158	15	38.789	NW_022173467.1
1	CM024490.1	1264129	T	A	scaf77_1699153	15	39.203	NW_022173467.1
1	CM024490.1	1264154	G	C	scaf77_1699128	15	39.203	NW_022173467.1
1	CM024490.1	1264506	G	C	scaf77_1698776	15	39.203	NW_022173467.1
1	CM024490.1	1265581	A	T	scaf77_1697702	15	39.203	NW_022173467.1
1	CM024490.1	1266314	A	T	scaf77_1696969	15	39.203	NW_022173467.1
1	CM024490.1	1266322	C	T	scaf77_1696961	15	39.203	NW_022173467.1
1	CM024490.1	1266466	C	A	scaf77_1696817	15	39.203	NW_022173467.1
1	CM024490.1	1267612	G	A	scaf77_1695671	15	39.203	NW_022173467.1
1	CM024490.1	1268093	G	A	scaf77_1695190	15	39.203	NW_022173467.1
1	CM024490.1	1268258	G	C	scaf77_1695025	15	39.203	NW_022173467.1
1	CM024490.1	1268995	C	T	scaf77_1694288	15	39.203	NW_022173467.1
1	CM024490.1	1269145	A	C	scaf77_1694138	15	38.651	NW_022173467.1
1	CM024490.1	1269752	G	T	scaf77_1693545	15	39.203	NW_022173467.1
1	CM024490.1	1269824	A	G	scaf77_1693473	15	38.789	NW_022173467.1
1	CM024490.1	1270241	C	T	scaf77_1693068	15	38.789	NW_022173467.1
1	CM024490.1	1270897	C	T	scaf77_1692412	15	39.203	NW_022173467.1
1	CM024490.1	1271328	C	T	scaf77_1691981	15	39.203	NW_022173467.1
1	CM024490.1	1271432	C	T	scaf77_1691877	15	39.203	NW_022173467.1
1	CM024490.1	1272109	C	T	scaf77_1691200	15	39.203	NW_022173467.1
1	CM024490.1	1272770	C	A	scaf77_1690539	15	38.789	NW_022173467.1
1	CM024490.1	1273325	C	T	scaf77_1689984	15	39.203	NW_022173467.1
1	CM024490.1	1273367	A	T	scaf77_1689942	15	39.203	NW_022173467.1
1	CM024490.1	1273368	T	A	scaf77_1689941	15	39.203	NW_022173467.1
1	CM024490.1	1273547	G	A	scaf77_1689762	15	39.203	NW_022173467.1
1	CM024490.1	1277201	T	C	scaf77_1686161	15	39.203	NW_022173467.1
1	CM024490.1	1277252	G	A	scaf77_1686110	15	39.203	NW_022173467.1
1	CM024490.1	1277312	C	A	scaf77_1686050	15	39.203	NW_022173467.1
1	CM024490.1	1277655	A	G	scaf77_1685703	15	39.065	NW_022173467.1
1	CM024490.1	1277679	G	C	scaf77_1685679	15	39.203	NW_022173467.1
1	CM024490.1	1280553	T	C	scaf77_1682805	15	39.203	NW_022173467.1
1	CM024490.1	1280973	C	A	scaf77_1682385	15	39.203	NW_022173467.1
1	CM024490.1	1281456	G	A	scaf77_1681904	15	38.789	NW_022173467.1
1	CM024490.1	1281462	G	T	scaf77_1681898	15	38.789	NW_022173467.1
1	CM024490.1	1282815	C	T	scaf77_1680545	15	38.513	NW_022173467.1
1	CM024490.1	1283842	T	C	scaf77_1679518	15	39.203	NW_022173467.1
1	CM024490.1	1284246	C	T	scaf77_1679114	15	39.203	NW_022173467.1
1	CM024490.1	1284608	G	A	scaf77_1678752	15	38.789	NW_022173467.1
1	CM024490.1	1284940	A	G	scaf77_1678418	15	38.789	NW_022173467.1
1	CM024490.1	1286130	G	A	scaf77_1677228	15	38.789	NW_022173467.1
1	CM024490.1	1287126	G	T	scaf77_1676224	15	24.792	NW_022173467.1
1	CM024490.1	1287964	G	A	scaf77_1675395	15	38.789	NW_022173467.1
1	CM024490.1	1288266	A	T	scaf77_1675093	15	38.789	NW_022173467.1
1	CM024490.1	1288492	C	T	scaf77_1674867	15	39.203	NW_022173467.1
1	CM024490.1	1289191	T	C	scaf77_1674186	15	39.203	NW_022173467.1
1	CM024490.1	1289244	G	A	scaf77_1674133	15	39.203	NW_022173467.1
1	CM024490.1	1289321	T	C	scaf77_1674056	15	39.203	NW_022173467.1
1	CM024490.1	1289978	C	T	scaf77_1673399	15	39.203	NW_022173467.1
1	CM024490.1	1290026	T	A	scaf77_1673351	15	39.203	NW_022173467.1
1	CM024490.1	1290384	C	T	scaf77_1672994	15	39.203	NW_022173467.1
1	CM024490.1	1290925	A	G	scaf77_1672451	15	38.789	NW_022173467.1
1	CM024490.1	1291567	G	T	scaf77_1671809	15	38.789	NW_022173467.1
1	CM024490.1	1292690	C	T	scaf77_1670689	15	38.789	NW_022173467.1
1	CM024490.1	1292911	C	T	scaf77_1670468	15	38.789	NW_022173467.1
1	CM024490.1	1293012	T	C	scaf77_1670367	15	39.203	NW_022173467.1
1	CM024490.1	1294051	C	T	scaf77_1669329	15	39.203	NW_022173467.1
1	CM024490.1	1297250	T	G	scaf77_1666130	15	39.203	NW_022173467.1
1	CM024490.1	1299735	C	G	scaf77_1663654	15	39.203	NW_022173467.1
1	CM024490.1	1301827	T	C	scaf77_1661560	15	38.651	NW_022173467.1
1	CM024490.1	1302109	A	G	scaf77_1661278	15	39.203	NW_022173467.1
1	CM024490.1	1306438	A	G	scaf77_1656941	15	39.203	NW_022173467.1
1	CM024490.1	1308033	G	C	scaf77_1655346	15	39.203	NW_022173467.1
1	CM024490.1	1308034	G	T	scaf77_1655345	15	39.203	NW_022173467.1
1	CM024490.1	1308235	T	C	scaf77_1655145	15	39.203	NW_022173467.1
1	CM024490.1	1308329	T	C	scaf77_1655051	15	39.203	NW_022173467.1
1	CM024490.1	1308516	A	T	scaf77_1654864	15	39.203	NW_022173467.1
1	CM024490.1	1308629	C	T	scaf77_1654751	15	39.203	NW_022173467.1
1	CM024490.1	1308739	T	C	scaf77_1654641	15	39.203	NW_022173467.1
1	CM024490.1	1308868	C	T	scaf77_1654512	15	39.203	NW_022173467.1
1	CM024490.1	1309296	T	C	scaf77_1654084	15	39.203	NW_022173467.1
1	CM024490.1	1309306	G	T	scaf77_1654074	15	39.203	NW_022173467.1
1	CM024490.1	1311059	A	G	scaf77_1652321	15	39.203	NW_022173467.1
1	CM024490.1	1311081	C	A	scaf77_1652299	15	39.203	NW_022173467.1
1	CM024490.1	1311628	A	G	scaf77_1651752	15	39.203	NW_022173467.1
1	CM024490.1	1312352	T	C	scaf77_1651022	15	39.203	NW_022173467.1
1	CM024490.1	1312366	T	C	scaf77_1651008	15	39.203	NW_022173467.1
1	CM024490.1	1312536	C	G	scaf77_1650838	15	39.203	NW_022173467.1
1	CM024490.1	1312966	G	C	scaf77_1650410	15	39.203	NW_022173467.1
1	CM024490.1	1312973	T	C	scaf77_1650403	15	39.203	NW_022173467.1
1	CM024490.1	1313220	A	G	scaf77_1650156	15	39.203	NW_022173467.1
1	CM024490.1	1313662	C	T	scaf77_1649714	15	39.203	NW_022173467.1
1	CM024490.1	1314505	C	T	scaf77_1648871	15	39.203	NW_022173467.1
1	CM024490.1	1315174	A	G	scaf77_1648202	15	39.203	NW_022173467.1
1	CM024490.1	1315545	C	A	scaf77_1647831	15	39.203	NW_022173467.1
1	CM024490.1	1316518	T	G	scaf77_1646859	15	39.203	NW_022173467.1
1	CM024490.1	1316528	G	A	scaf77_1646849	15	39.203	NW_022173467.1
1	CM024490.1	1317386	C	T	scaf77_1645991	15	39.203	NW_022173467.1
1	CM024490.1	1319752	A	C	scaf77_1643628	15	39.065	NW_022173467.1
1	CM024490.1	1320425	G	A	scaf77_1642951	15	39.203	NW_022173467.1
1	CM024490.1	1320680	A	G	scaf77_1642696	15	39.203	NW_022173467.1
1	CM024490.1	1320681	T	C	scaf77_1642695	15	39.203	NW_022173467.1
1	CM024490.1	1322042	A	G	scaf77_1641323	15	39.203	NW_022173467.1
1	CM024490.1	1323172	A	G	scaf77_1640192	15	39.203	NW_022173467.1
1	CM024490.1	1323794	G	A	scaf77_1639573	15	39.203	NW_022173467.1
1	CM024490.1	1324132	A	G	scaf77_1639236	15	39.203	NW_022173467.1
1	CM024490.1	1324233	T	C	scaf77_1639135	15	39.203	NW_022173467.1
1	CM024490.1	1324931	T	C	scaf77_1638437	15	39.203	NW_022173467.1
1	CM024490.1	1325698	C	T	scaf77_1637662	15	39.203	NW_022173467.1
1	CM024490.1	1333846	C	T	scaf77_1629517	15	39.203	NW_022173467.1
1	CM024490.1	1338364	T	A	scaf77_1624988	15	39.203	NW_022173467.1
1	CM024490.1	1338748	G	A	scaf77_1624606	15	39.203	NW_022173467.1
1	CM024490.1	1338818	C	T	scaf77_1624536	15	39.203	NW_022173467.1
1	CM024490.1	1339366	T	G	scaf77_1623987	15	39.203	NW_022173467.1
1	CM024490.1	1339666	C	T	scaf77_1623687	15	39.203	NW_022173467.1
1	CM024490.1	1339918	C	T	scaf77_1623435	15	39.203	NW_022173467.1
1	CM024490.1	1339920	G	C	scaf77_1623433	15	39.203	NW_022173467.1
1	CM024490.1	1340084	G	A	scaf77_1623269	15	39.203	NW_022173467.1
1	CM024490.1	1340310	T	C	scaf77_1623043	15	39.203	NW_022173467.1
1	CM024490.1	1340889	C	A	scaf77_1622464	15	39.203	NW_022173467.1
1	CM024490.1	1341064	T	A	scaf77_1622289	15	39.203	NW_022173467.1
1	CM024490.1	1341435	G	A	scaf77_1621918	15	39.203	NW_022173467.1
1	CM024490.1	1341684	T	C	scaf77_1621669	15	39.203	NW_022173467.1
1	CM024490.1	1341749	T	A	scaf77_1621604	15	39.203	NW_022173467.1
1	CM024490.1	1343648	C	A	scaf77_1619705	15	39.203	NW_022173467.1
1	CM024490.1	1343922	T	C	scaf77_1619431	15	39.203	NW_022173467.1
1	CM024490.1	1344107	C	A	scaf77_1619246	15	39.203	NW_022173467.1
1	CM024490.1	1344604	C	T	scaf77_1618749	15	39.203	NW_022173467.1
1	CM024490.1	1344840	G	A	scaf77_1618513	15	39.203	NW_022173467.1
1	CM024490.1	1345286	A	G	scaf77_1618067	15	39.203	NW_022173467.1
1	CM024490.1	1345296	A	G	scaf77_1618057	15	39.203	NW_022173467.1
1	CM024490.1	1345951	T	A	scaf77_1617390	15	39.203	NW_022173467.1
1	CM024490.1	1346311	A	C	scaf77_1617030	15	39.203	NW_022173467.1
1	CM024490.1	1346446	T	C	scaf77_1616899	15	39.203	NW_022173467.1
1	CM024490.1	1347764	G	C	scaf77_1615582	15	39.203	NW_022173467.1
1	CM024490.1	1347930	C	T	scaf77_1615416	15	39.203	NW_022173467.1
1	CM024490.1	1348141	G	A	scaf77_1615205	15	39.203	NW_022173467.1
1	CM024490.1	1348200	A	G	scaf77_1615146	15	39.203	NW_022173467.1
1	CM024490.1	1348483	T	G	scaf77_1614863	15	39.203	NW_022173467.1
1	CM024490.1	1351218	A	G	scaf77_1612123	15	39.203	NW_022173467.1
1	CM024490.1	1351491	C	G	scaf77_1611850	15	39.203	NW_022173467.1
1	CM024490.1	1353863	C	T	scaf77_1609480	15	39.203	NW_022173467.1
1	CM024490.1	1354228	G	A	scaf77_1609115	15	39.203	NW_022173467.1
1	CM024490.1	1357502	C	T	scaf77_1605842	15	39.203	NW_022173467.1
1	CM024490.1	1357652	C	A	scaf77_1605692	15	39.203	NW_022173467.1
1	CM024490.1	1357736	G	A	scaf77_1605608	15	39.203	NW_022173467.1
1	CM024490.1	1359714	G	A	scaf77_1603638	15	38.789	NW_022173467.1
1	CM024490.1	1359738	G	A	scaf77_1603614	15	39.203	NW_022173467.1
1	CM024490.1	1359752	C	T	scaf77_1603600	15	38.789	NW_022173467.1
1	CM024490.1	1359769	C	T	scaf77_1603583	15	39.203	NW_022173467.1
1	CM024490.1	1359892	G	A	scaf77_1603460	15	38.789	NW_022173467.1
1	CM024490.1	1360620	G	A	scaf77_1602732	15	39.203	NW_022173467.1
1	CM024490.1	1361623	A	G	scaf77_1601733	15	38.789	NW_022173467.1
1	CM024490.1	1361867	C	T	scaf77_1601489	15	39.203	NW_022173467.1
1	CM024490.1	1363632	T	G	scaf77_1599719	15	38.789	NW_022173467.1
1	CM024490.1	1364083	A	C	scaf77_1599268	15	38.789	NW_022173467.1
1	CM024490.1	1364409	C	T	scaf77_1598942	15	38.789	NW_022173467.1
1	CM024490.1	1367297	A	G	scaf77_1596074	15	38.789	NW_022173467.1
1	CM024490.1	1367809	G	T	scaf77_1595562	15	38.789	NW_022173467.1
1	CM024490.1	1368604	G	A	scaf77_1594767	15	38.789	NW_022173467.1
1	CM024490.1	1368746	A	G	scaf77_1594625	15	38.789	NW_022173467.1
1	CM024490.1	1369018	C	T	scaf77_1594353	15	38.789	NW_022173467.1
1	CM024490.1	1371187	G	A	scaf77_1592184	15	24.654	NW_022173467.1
1	CM024490.1	1372045	A	G	scaf77_1591326	15	39.203	NW_022173467.1
1	CM024490.1	1372818	A	C	scaf77_1590553	15	39.203	NW_022173467.1
1	CM024490.1	1373445	T	C	scaf77_1589929	15	39.203	NW_022173467.1
1	CM024490.1	1375848	T	G	scaf77_1587522	15	39.203	NW_022173467.1
1	CM024490.1	1376141	C	T	scaf77_1587213	15	39.203	NW_022173467.1
1	CM024490.1	1377177	C	T	scaf77_1586178	15	39.203	NW_022173467.1
1	CM024490.1	1377393	G	A	scaf77_1585962	15	39.203	NW_022173467.1
1	CM024490.1	1377703	C	T	scaf77_1585652	15	39.203	NW_022173467.1
1	CM024490.1	1377719	C	T	scaf77_1585636	15	38.789	NW_022173467.1
1	CM024490.1	1378186	A	C	scaf77_1585169	15	39.203	NW_022173467.1
1	CM024490.1	1378227	C	A	scaf77_1585128	15	24.792	NW_022173467.1
1	CM024490.1	1378267	G	T	scaf77_1585088	15	39.203	NW_022173467.1
1	CM024490.1	1378277	C	T	scaf77_1585078	15	39.203	NW_022173467.1
1	CM024490.1	1378674	C	T	scaf77_1584681	15	39.203	NW_022173467.1
1	CM024490.1	1378753	C	G	scaf77_1584602	15	38.789	NW_022173467.1
1	CM024490.1	1379313	G	A	scaf77_1584055	15	39.203	NW_022173467.1
1	CM024490.1	1379321	A	G	scaf77_1584047	15	39.203	NW_022173467.1
1	CM024490.1	1379421	G	T	scaf77_1583947	15	39.203	NW_022173467.1
1	CM024490.1	1381229	T	C	scaf77_1582140	15	39.203	NW_022173467.1
1	CM024490.1	1381514	A	G	scaf77_1581855	15	39.203	NW_022173467.1
1	CM024490.1	1381609	T	C	scaf77_1581760	15	39.203	NW_022173467.1
1	CM024490.1	1382027	G	C	scaf77_1581342	15	39.203	NW_022173467.1
1	CM024490.1	1384405	C	A	scaf77_1578966	15	39.065	NW_022173467.1
1	CM024490.1	1384849	T	A	scaf77_1578522	15	39.203	NW_022173467.1
1	CM024490.1	1384890	C	T	scaf77_1578481	15	39.203	NW_022173467.1
1	CM024490.1	1385187	G	A	scaf77_1578184	15	39.203	NW_022173467.1
1	CM024490.1	1386008	C	T	scaf77_1577362	15	39.203	NW_022173467.1
1	CM024490.1	1387636	A	G	scaf77_1575735	15	39.203	NW_022173467.1
1	CM024490.1	1387743	G	A	scaf77_1575628	15	39.203	NW_022173467.1
1	CM024490.1	1388016	A	G	scaf77_1575355	15	39.203	NW_022173467.1
1	CM024490.1	1388111	G	A	scaf77_1575260	15	39.065	NW_022173467.1
1	CM024490.1	1390902	G	T	scaf77_1572469	15	39.203	NW_022173467.1
1	CM024490.1	1391079	A	G	scaf77_1572292	15	39.203	NW_022173467.1
1	CM024490.1	1395131	C	G	scaf77_1568214	15	39.203	NW_022173467.1
1	CM024490.1	1395460	T	C	scaf77_1567879	15	39.203	NW_022173467.1
1	CM024490.1	1396522	T	C	scaf77_1566820	15	39.203	NW_022173467.1
1	CM024490.1	1396997	T	C	scaf77_1566348	15	39.203	NW_022173467.1
1	CM024490.1	1397021	A	G	scaf77_1566324	15	39.203	NW_022173467.1
1	CM024490.1	1398911	T	A	scaf77_1564438	15	39.203	NW_022173467.1
1	CM024490.1	1402787	G	A	scaf77_1560576	15	39.203	NW_022173467.1
1	CM024490.1	1407940	A	G	scaf77_1555396	15	39.065	NW_022173467.1
1	CM024490.1	1408703	A	G	scaf77_1554633	15	39.203	NW_022173467.1
1	CM024490.1	1411558	C	A	scaf77_1551773	15	39.065	NW_022173467.1
1	CM024490.1	1411567	A	C	scaf77_1551764	15	39.065	NW_022173467.1
1	CM024490.1	1416277	C	T	scaf77_1547056	15	39.203	NW_022173467.1
1	CM024490.1	1422951	G	A	scaf77_1540372	15	39.203	NW_022173467.1
1	CM024490.1	1423092	G	C	scaf77_1540231	15	39.203	NW_022173467.1
1	CM024490.1	1425117	A	G	scaf77_1538205	15	39.203	NW_022173467.1
1	CM024490.1	1425302	G	T	scaf77_1538021	15	39.203	NW_022173467.1
1	CM024490.1	1427780	C	T	scaf77_1535534	15	39.203	NW_022173467.1
1	CM024490.1	1427800	A	T	scaf77_1535514	15	39.065	NW_022173467.1
1	CM024490.1	1427821	T	G	scaf77_1535493	15	39.065	NW_022173467.1
1	CM024490.1	1428130	G	A	scaf77_1535184	15	39.203	NW_022173467.1
1	CM024490.1	1428244	A	G	scaf77_1535070	15	39.065	NW_022173467.1
1	CM024490.1	1428329	T	G	scaf77_1534985	15	39.203	NW_022173467.1
1	CM024490.1	1428536	A	G	scaf77_1534778	15	39.065	NW_022173467.1
1	CM024490.1	1429177	A	C	scaf77_1534137	15	39.203	NW_022173467.1
1	CM024490.1	1429568	A	G	scaf77_1533746	15	39.203	NW_022173467.1
1	CM024490.1	1429742	C	T	scaf77_1533572	15	39.203	NW_022173467.1
1	CM024490.1	1430401	A	G	scaf77_1532929	15	39.203	NW_022173467.1
1	CM024490.1	1430725	G	A	scaf77_1532610	15	39.065	NW_022173467.1
1	CM024490.1	1431454	A	T	scaf77_1531881	15	39.203	NW_022173467.1
1	CM024490.1	1434416	C	A	scaf77_1528927	15	39.203	NW_022173467.1
1	CM024490.1	1434417	C	A	scaf77_1528926	15	39.203	NW_022173467.1
1	CM024490.1	1441817	T	C	scaf77_1521529	15	39.203	NW_022173467.1
1	CM024490.1	1457096	C	G	scaf77_1506286	15	39.203	NW_022173467.1
1	CM024490.1	1458758	G	T	scaf77_1504636	15	39.203	NW_022173467.1
1	CM024490.1	1461788	T	A	scaf77_1501596	15	39.203	NW_022173467.1
1	CM024490.1	1461898	G	A	scaf77_1501486	15	39.203	NW_022173467.1
1	CM024490.1	1462407	G	T	scaf77_1500979	15	39.203	NW_022173467.1
1	CM024490.1	1462494	T	C	scaf77_1500893	15	39.203	NW_022173467.1
1	CM024490.1	1465740	T	A	scaf77_1497669	15	39.065	NW_022173467.1
1	CM024490.1	1474930	C	T	scaf77_1488499	15	39.203	NW_022173467.1
1	CM024490.1	1482322	A	G	scaf77_1481136	15	39.203	NW_022173467.1
1	CM024490.1	1485281	A	G	scaf77_1478177	15	39.203	NW_022173467.1
1	CM024490.1	1486728	C	T	scaf77_1476734	15	39.203	NW_022173467.1
1	CM024490.1	1486875	T	A	scaf77_1476587	15	39.203	NW_022173467.1
1	CM024490.1	1486918	G	A	scaf77_1476544	15	39.203	NW_022173467.1
1	CM024490.1	1488852	T	C	scaf77_1474609	15	39.203	NW_022173467.1
1	CM024490.1	1488902	A	G	scaf77_1474559	15	39.203	NW_022173467.1
1	CM024490.1	1490074	G	T	scaf77_1473387	15	39.203	NW_022173467.1
1	CM024490.1	1495952	A	G	scaf77_1467517	15	39.341	NW_022173467.1
1	CM024490.1	1497068	T	C	scaf77_1466391	15	38.513	NW_022173467.1
1	CM024490.1	1498994	G	T	scaf77_1464449	15	38.927	NW_022173467.1
1	CM024490.1	1499885	C	T	scaf77_1463558	15	39.203	NW_022173467.1
1	CM024490.1	1499948	G	A	scaf77_1463495	15	39.203	NW_022173467.1
1	CM024490.1	1500045	A	T	scaf77_1463398	15	38.927	NW_022173467.1
1	CM024490.1	1504423	A	T	scaf77_1459017	15	38.927	NW_022173467.1
1	CM024490.1	1508944	T	C	scaf77_1454513	15	38.927	NW_022173467.1
1	CM024490.1	1510102	A	T	scaf77_1453357	15	38.927	NW_022173467.1
1	CM024490.1	1510136	G	A	scaf77_1453323	15	38.927	NW_022173467.1
1	CM024490.1	1510653	C	A	scaf77_1452806	15	38.927	NW_022173467.1
1	CM024490.1	1511897	G	T	scaf77_1451553	15	38.927	NW_022173467.1
1	CM024490.1	1514481	A	T	scaf77_1448957	15	38.927	NW_022173467.1
1	CM024490.1	1514482	A	G	scaf77_1448956	15	38.927	NW_022173467.1
1	CM024490.1	1514485	A	G	scaf77_1448953	15	38.927	NW_022173467.1
1	CM024490.1	1520089	C	G	scaf77_1443328	15	38.927	NW_022173467.1
1	CM024490.1	1522110	G	T	scaf77_1441306	15	38.927	NW_022173467.1
1	CM024490.1	1540810	A	T	scaf77_1422614	15	38.513	NW_022173467.1
1	CM024490.1	1545284	C	T	scaf77_1418138	15	38.789	NW_022173467.1
1	CM024490.1	1545285	C	A	scaf77_1418137	15	38.789	NW_022173467.1
1	CM024490.1	1545773	G	A	scaf77_1417649	15	38.789	NW_022173467.1
1	CM024490.1	1547218	C	G	scaf77_1416203	15	38.789	NW_022173467.1
1	CM024490.1	1547720	A	G	scaf77_1415701	15	38.789	NW_022173467.1
1	CM024490.1	1549628	A	T	scaf77_1413796	15	38.789	NW_022173467.1
1	CM024490.1	1550207	G	T	scaf77_1413217	15	38.789	NW_022173467.1
1	CM024490.1	1550532	C	T	scaf77_1412892	15	38.789	NW_022173467.1
1	CM024490.1	1551567	G	A	scaf77_1411857	15	38.789	NW_022173467.1
1	CM024490.1	1551731	G	A	scaf77_1411693	15	38.789	NW_022173467.1
1	CM024490.1	1555237	T	C	scaf77_1408200	15	38.789	NW_022173467.1
1	CM024490.1	1560510	C	T	scaf77_1402933	15	38.513	NW_022173467.1
1	CM024490.1	1562363	A	G	scaf77_1401076	15	38.651	NW_022173467.1
1	CM024490.1	1563577	C	A	scaf77_1399862	15	38.513	NW_022173467.1
1	CM024490.1	1564629	G	C	scaf77_1398810	18	95.24	NW_022173467.1
1	CM024490.1	1579774	C	T	scaf77_1383216	15	38.651	NW_022173467.1
1	CM024490.1	1580495	T	C	scaf77_1382495	15	38.651	NW_022173467.1
1	CM024490.1	1582886	G	T	scaf77_1380104	15	38.651	NW_022173467.1
1	CM024490.1	1582935	T	G	scaf77_1380055	15	38.651	NW_022173467.1
1	CM024490.1	1583122	C	G	scaf77_1379868	15	38.513	NW_022173467.1
1	CM024490.1	1584616	G	A	scaf77_1378376	15	38.789	NW_022173467.1
1	CM024490.1	1586620	G	A	scaf77_1376372	15	38.513	NW_022173467.1
1	CM024490.1	1587660	A	T	scaf77_1375332	15	38.789	NW_022173467.1
1	CM024490.1	1592880	G	A	scaf77_1370138	15	46.375	NW_022173467.1
1	CM024490.1	1593058	C	T	scaf77_1369960	15	23.41	NW_022173467.1
1	CM024490.1	1593722	G	A	scaf77_1369294	15	38.789	NW_022173467.1
1	CM024490.1	1595076	A	G	scaf77_1367941	15	38.789	NW_022173467.1
1	CM024490.1	1595247	T	C	scaf77_1367782	15	38.789	NW_022173467.1
1	CM024490.1	1595941	A	G	scaf77_1367088	15	38.789	NW_022173467.1
1	CM024490.1	1596127	T	G	scaf77_1366902	15	38.789	NW_022173467.1
1	CM024490.1	1596401	C	T	scaf77_1366628	15	38.789	NW_022173467.1
1	CM024490.1	1596983	G	A	scaf77_1366046	15	38.789	NW_022173467.1
1	CM024490.1	1597440	C	T	scaf77_1365590	15	38.789	NW_022173467.1
1	CM024490.1	1598250	A	G	scaf77_1364779	15	38.789	NW_022173467.1
1	CM024490.1	1600183	G	A	scaf77_1362847	15	46.375	NW_022173467.1
1	CM024490.1	1601572	C	T	scaf77_1361459	15	36.168	NW_022173467.1
1	CM024490.1	1603031	G	A	scaf77_1359999	15	23.41	NW_022173467.1
1	CM024490.1	1609311	T	C	scaf77_1353703	15	38.513	NW_022173467.1
1	CM024490.1	1609853	G	T	scaf77_1353161	15	46.375	NW_022173467.1
1	CM024490.1	1610471	A	G	scaf77_1352543	15	38.513	NW_022173467.1
1	CM024490.1	1613520	C	T	scaf77_1349497	15	38.789	NW_022173467.1
1	CM024490.1	1614782	C	A	scaf77_1348214	15	46.375	NW_022173467.1
1	CM024490.1	1617328	T	G	scaf77_1345684	15	38.789	NW_022173467.1
1	CM024490.1	1618381	A	T	scaf77_1344632	15	23.41	NW_022173467.1
1	CM024490.1	1618893	T	G	scaf77_1344120	15	23.41	NW_022173467.1
1	CM024490.1	1619367	G	T	scaf77_1343646	15	38.513	NW_022173467.1
1	CM024490.1	1619553	C	T	scaf77_1343460	15	38.789	NW_022173467.1
1	CM024490.1	1619774	T	C	scaf77_1343239	15	23.41	NW_022173467.1
1	CM024490.1	1620254	G	A	scaf77_1342759	15	23.41	NW_022173467.1
1	CM024490.1	1620282	G	A	scaf77_1342731	15	23.41	NW_022173467.1
1	CM024490.1	1620486	G	A	scaf77_1342527	15	23.41	NW_022173467.1
1	CM024490.1	1620870	A	G	scaf77_1342143	15	23.41	NW_022173467.1
1	CM024490.1	1621089	C	T	scaf77_1341923	15	38.789	NW_022173467.1
1	CM024490.1	1622066	G	T	scaf77_1340946	15	46.375	NW_022173467.1
1	CM024490.1	1622760	C	T	scaf77_1340253	15	46.375	NW_022173467.1
1	CM024490.1	1622946	T	C	scaf77_1340067	15	46.375	NW_022173467.1
1	CM024490.1	1623339	T	C	scaf77_1339674	15	38.789	NW_022173467.1
1	CM024490.1	1623939	C	T	scaf77_1339074	15	38.789	NW_022173467.1
1	CM024490.1	1624429	G	T	scaf77_1338584	15	38.789	NW_022173467.1
1	CM024490.1	1624496	T	C	scaf77_1338517	15	23.41	NW_022173467.1
1	CM024490.1	1625135	G	A	scaf77_1337877	15	38.789	NW_022173467.1
1	CM024490.1	1625905	T	C	scaf77_1337108	15	40.858	NW_022173467.1
1	CM024490.1	1626587	C	T	scaf77_1336426	15	38.513	NW_022173467.1
1	CM024490.1	1626649	G	A	scaf77_1336364	15	38.513	NW_022173467.1
1	CM024490.1	1626875	C	T	scaf77_1336138	15	38.789	NW_022173467.1
1	CM024490.1	1626915	T	G	scaf77_1336098	15	38.513	NW_022173467.1
1	CM024490.1	1631436	A	G	scaf77_1331576	15	38.789	NW_022173467.1
1	CM024490.1	1635000	C	T	scaf77_1328013	15	23.41	NW_022173467.1
1	CM024490.1	1635806	G	T	scaf77_1327207	15	38.789	NW_022173467.1
1	CM024490.1	1636834	T	G	scaf77_1326179	15	38.789	NW_022173467.1
1	CM024490.1	1639441	A	G	scaf77_1323570	15	38.789	NW_022173467.1
1	CM024490.1	1639535	G	A	scaf77_1323476	15	38.789	NW_022173467.1
1	CM024490.1	1640420	A	G	scaf77_1322591	15	38.789	NW_022173467.1
1	CM024490.1	1641367	C	T	scaf77_1321644	15	38.237	NW_022173467.1
1	CM024490.1	1642171	T	C	scaf77_1320842	15	38.237	NW_022173467.1
1	CM024490.1	1642470	T	G	scaf77_1320546	15	38.789	NW_022173467.1
1	CM024490.1	1643716	G	A	scaf77_1319290	15	46.375	NW_022173467.1
1	CM024490.1	1643718	T	A	scaf77_1319288	15	46.375	NW_022173467.1
1	CM024490.1	1643721	A	C	scaf77_1319285	15	46.375	NW_022173467.1
1	CM024490.1	1643932	G	A	scaf77_1319074	15	23.41	NW_022173467.1
1	CM024490.1	1644624	A	C	scaf77_1318382	15	38.789	NW_022173467.1
1	CM024490.1	1646008	G	A	scaf77_1316998	15	23.41	NW_022173467.1
1	CM024490.1	1646247	A	G	scaf77_1316759	15	38.237	NW_022173467.1
1	CM024490.1	1646561	G	C	scaf77_1316445	15	38.789	NW_022173467.1
1	CM024490.1	1646689	T	G	scaf77_1316317	15	38.789	NW_022173467.1
1	CM024490.1	1647270	G	A	scaf77_1315736	15	38.789	NW_022173467.1
1	CM024490.1	1647747	C	T	scaf77_1315259	15	38.789	NW_022173467.1
1	CM024490.1	1647880	G	A	scaf77_1315126	15	38.789	NW_022173467.1
1	CM024490.1	1649724	C	T	scaf77_1313277	15	38.237	NW_022173467.1
1	CM024490.1	1650545	T	C	scaf77_1312461	15	23.41	NW_022173467.1
1	CM024490.1	1650551	T	C	scaf77_1312455	15	23.41	NW_022173467.1
1	CM024490.1	1656187	G	T	scaf77_1306818	15	38.789	NW_022173467.1
1	CM024490.1	1658019	A	G	scaf77_1304986	15	23.41	NW_022173467.1
1	CM024490.1	1658543	C	A	scaf77_1304466	15	23.41	NW_022173467.1
1	CM024490.1	1659067	T	C	scaf77_1303942	15	23.41	NW_022173467.1
1	CM024490.1	1659313	G	A	scaf77_1303696	15	38.237	NW_022173467.1
1	CM024490.1	1659705	C	T	scaf77_1303304	15	38.237	NW_022173467.1
1	CM024490.1	1660161	G	A	scaf77_1302848	15	38.237	NW_022173467.1
1	CM024490.1	1660907	G	A	scaf77_1302100	15	38.789	NW_022173467.1
1	CM024490.1	1661427	C	T	scaf77_1301580	15	38.789	NW_022173467.1
1	CM024490.1	1661462	C	T	scaf77_1301545	15	38.789	NW_022173467.1
1	CM024490.1	1662049	A	G	scaf77_1300960	15	38.789	NW_022173467.1
1	CM024490.1	1662745	C	G	scaf77_1300265	15	38.789	NW_022173467.1
1	CM024490.1	1663900	A	G	scaf77_1299110	15	38.237	NW_022173467.1
1	CM024490.1	1664107	G	A	scaf77_1298903	15	38.789	NW_022173467.1
1	CM024490.1	1664673	C	G	scaf77_1298337	15	38.237	NW_022173467.1
1	CM024490.1	1664830	A	G	scaf77_1298180	15	23.41	NW_022173467.1
1	CM024490.1	1664953	T	C	scaf77_1298057	15	23.41	NW_022173467.1
1	CM024490.1	1665860	C	T	scaf77_1297150	15	38.237	NW_022173467.1
1	CM024490.1	1668394	C	T	scaf77_1294608	15	38.789	NW_022173467.1
1	CM024490.1	1673518	A	C	scaf77_1289484	15	38.789	NW_022173467.1
1	CM024490.1	1673519	T	A	scaf77_1289483	15	38.789	NW_022173467.1
1	CM024490.1	1673684	G	A	scaf77_1289318	15	40.858	NW_022173467.1
1	CM024490.1	1673690	C	T	scaf77_1289312	15	40.858	NW_022173467.1
1	CM024490.1	1673721	A	G	scaf77_1289281	15	40.858	NW_022173467.1
1	CM024490.1	1673855	C	T	scaf77_1289147	15	23.41	NW_022173467.1
1	CM024490.1	1673879	C	T	scaf77_1289123	15	23.41	NW_022173467.1
1	CM024490.1	1678071	G	A	scaf77_1284931	15	23.41	NW_022173467.1
1	CM024490.1	1678232	A	T	scaf77_1284770	15	38.237	NW_022173467.1
1	CM024490.1	1678234	A	T	scaf77_1284768	15	23.41	NW_022173467.1
1	CM024490.1	1678553	G	A	scaf77_1284450	15	38.789	NW_022173467.1
1	CM024490.1	1678565	G	T	scaf77_1284438	15	23.41	NW_022173467.1
1	CM024490.1	1678778	T	C	scaf77_1284225	15	38.789	NW_022173467.1
1	CM024490.1	1678924	T	C	scaf77_1284079	15	38.789	NW_022173467.1
1	CM024490.1	1678957	G	A	scaf77_1284046	15	38.789	NW_022173467.1
1	CM024490.1	1679806	A	G	scaf77_1283198	15	38.789	NW_022173467.1
1	CM024490.1	1679861	A	T	scaf77_1283143	15	38.237	NW_022173467.1
1	CM024490.1	1679985	C	A	scaf77_1283019	15	23.41	NW_022173467.1
1	CM024490.1	1680406	G	A	scaf77_1282598	15	23.41	NW_022173467.1
1	CM024490.1	1683230	G	A	scaf77_1279775	15	38.789	NW_022173467.1
1	CM024490.1	1683287	A	G	scaf77_1279718	15	38.789	NW_022173467.1
1	CM024490.1	1684604	C	T	scaf77_1278375	15	46.375	NW_022173467.1
1	CM024490.1	1685839	T	A	scaf77_1277140	15	38.789	NW_022173467.1
1	CM024490.1	1685931	T	C	scaf77_1277048	15	38.789	NW_022173467.1
1	CM024490.1	1686615	C	G	scaf77_1276364	15	38.789	NW_022173467.1
1	CM024490.1	1686818	A	T	scaf77_1276161	15	40.858	NW_022173467.1
1	CM024490.1	1687176	T	G	scaf77_1275803	15	38.789	NW_022173467.1
1	CM024490.1	1687764	A	G	scaf77_1275214	15	23.41	NW_022173467.1
1	CM024490.1	1688069	C	T	scaf77_1274909	15	38.789	NW_022173467.1
1	CM024490.1	1688265	G	A	scaf77_1274713	15	38.789	NW_022173467.1
1	CM024490.1	1689284	A	G	scaf77_1273694	15	46.375	NW_022173467.1
1	CM024490.1	1689727	C	A	scaf77_1273251	15	38.789	NW_022173467.1
1	CM024490.1	1689888	C	T	scaf77_1273090	15	23.41	NW_022173467.1
1	CM024490.1	1691725	C	T	scaf77_1271257	15	23.41	NW_022173467.1
1	CM024490.1	1691727	G	A	scaf77_1271255	15	23.41	NW_022173467.1
1	CM024490.1	1691932	C	T	scaf77_1271050	15	38.789	NW_022173467.1
1	CM024490.1	1692609	G	A	scaf77_1270367	15	38.789	NW_022173467.1
1	CM024490.1	1694060	A	T	scaf77_1268916	15	23.41	NW_022173467.1
1	CM024490.1	1697397	A	G	scaf77_1265584	15	38.237	NW_022173467.1
1	CM024490.1	1697436	T	G	scaf77_1265545	15	38.237	NW_022173467.1
1	CM024490.1	1698324	G	A	scaf77_1264657	15	38.237	NW_022173467.1
1	CM024490.1	1698456	C	T	scaf77_1264525	15	46.375	NW_022173467.1
1	CM024490.1	1698807	C	A	scaf77_1264174	15	46.375	NW_022173467.1
1	CM024490.1	1698965	C	T	scaf77_1264017	15	38.237	NW_022173467.1
1	CM024490.1	1701429	T	G	scaf77_1261557	15	18.959	NW_022173467.1
1	CM024490.1	1702059	C	T	scaf77_1260928	15	46.375	NW_022173467.1
1	CM024490.1	1702127	T	A	scaf77_1260860	15	38.237	NW_022173467.1
1	CM024490.1	1702807	G	A	scaf77_1260180	15	38.237	NW_022173467.1
1	CM024490.1	1703920	G	A	scaf77_1259067	15	38.237	NW_022173467.1
1	CM024490.1	1704447	T	C	scaf77_1258540	15	40.858	NW_022173467.1
1	CM024490.1	1705772	C	T	scaf77_1257217	15	37.961	NW_022173467.1
1	CM024490.1	1706437	A	G	scaf77_1256552	15	37.961	NW_022173467.1
1	CM024490.1	1706448	G	C	scaf77_1256541	15	38.237	NW_022173467.1
1	CM024490.1	1706559	C	T	scaf77_1256430	15	38.237	NW_022173467.1
1	CM024490.1	1709447	G	A	scaf77_1253542	15	38.237	NW_022173467.1
1	CM024490.1	1710584	A	C	scaf77_1252403	15	38.237	NW_022173467.1
1	CM024490.1	1711155	G	C	scaf77_1251832	15	38.237	NW_022173467.1
1	CM024490.1	1711256	A	T	scaf77_1251709	15	37.823	NW_022173467.1
1	CM024490.1	1712594	C	T	scaf77_1250378	15	38.237	NW_022173467.1
1	CM024490.1	1712624	G	A	scaf77_1250348	15	46.375	NW_022173467.1
1	CM024490.1	1712671	G	T	scaf77_1250301	15	38.237	NW_022173467.1
1	CM024490.1	1713569	G	T	scaf77_1249404	15	38.237	NW_022173467.1
1	CM024490.1	1714077	T	C	scaf77_1248896	15	37.961	NW_022173467.1
1	CM024490.1	1714622	T	C	scaf77_1248353	15	37.961	NW_022173467.1
1	CM024490.1	1715100	C	G	scaf77_1247875	15	38.237	NW_022173467.1
1	CM024490.1	1715410	T	G	scaf77_1247565	15	38.237	NW_022173467.1
1	CM024490.1	1715477	A	C	scaf77_1247498	15	38.237	NW_022173467.1
1	CM024490.1	1715703	G	C	scaf77_1247272	15	38.237	NW_022173467.1
1	CM024490.1	1715805	C	T	scaf77_1247170	15	46.375	NW_022173467.1
1	CM024490.1	1717252	T	A	scaf77_1245723	15	37.961	NW_022173467.1
1	CM024490.1	1719698	T	C	scaf77_1243280	15	38.237	NW_022173467.1
1	CM024490.1	1720240	C	A	scaf77_1242738	15	38.789	NW_022173467.1
1	CM024490.1	1720568	C	T	scaf77_1242410	15	38.237	NW_022173467.1
1	CM024490.1	1720595	C	T	scaf77_1242383	15	46.375	NW_022173467.1
1	CM024490.1	1720798	C	T	scaf77_1242180	15	38.237	NW_022173467.1
1	CM024490.1	1721366	C	A	scaf77_1241612	15	38.237	NW_022173467.1
1	CM024490.1	1723793	C	G	scaf77_1239175	15	38.237	NW_022173467.1
1	CM024490.1	1723953	A	G	scaf77_1239015	15	38.237	NW_022173467.1
1	CM024490.1	1724389	T	C	scaf77_1238579	15	38.237	NW_022173467.1
1	CM024490.1	1724693	C	T	scaf77_1238275	15	38.237	NW_022173467.1
1	CM024490.1	1725130	A	T	scaf77_1237858	15	38.237	NW_022173467.1
1	CM024490.1	1725512	G	A	scaf77_1237478	15	37.961	NW_022173467.1
1	CM024490.1	1726401	C	T	scaf77_1236589	15	38.237	NW_022173467.1
1	CM024490.1	1727251	C	A	scaf77_1235741	15	38.237	NW_022173467.1
1	CM024490.1	1727501	A	G	scaf77_1235491	15	37.961	NW_022173467.1
1	CM024490.1	1728030	A	C	scaf77_1234962	15	46.375	NW_022173467.1
1	CM024490.1	1728473	T	C	scaf77_1234519	15	38.237	NW_022173467.1
1	CM024490.1	1728484	C	T	scaf77_1234508	15	38.237	NW_022173467.1
1	CM024490.1	1728821	T	C	scaf77_1234171	15	38.237	NW_022173467.1
1	CM024490.1	1729319	C	T	scaf77_1233679	15	38.237	NW_022173467.1
1	CM024490.1	1729749	T	C	scaf77_1233249	15	38.237	NW_022173467.1
1	CM024490.1	1732253	T	C	scaf77_1230743	15	38.237	NW_022173467.1
1	CM024490.1	1732792	T	A	scaf77_1230204	15	38.237	NW_022173467.1
1	CM024490.1	1735001	A	G	scaf77_1227976	15	38.237	NW_022173467.1
1	CM024490.1	1735439	T	C	scaf77_1227538	15	46.375	NW_022173467.1
1	CM024490.1	1735807	T	C	scaf77_1227170	15	23.41	NW_022173467.1
1	CM024490.1	1736423	C	T	scaf77_1226541	15	46.375	NW_022173467.1
1	CM024490.1	1738212	A	G	scaf77_1224753	15	38.237	NW_022173467.1
1	CM024490.1	1739514	C	T	scaf77_1223452	15	46.375	NW_022173467.1
1	CM024490.1	1741246	C	T	scaf77_1221715	15	38.237	NW_022173467.1
1	CM024490.1	1741376	G	A	scaf77_1221585	15	46.375	NW_022173467.1
1	CM024490.1	1743238	A	G	scaf77_1219719	15	46.375	NW_022173467.1
1	CM024490.1	1745424	G	A	scaf77_1217534	15	38.237	NW_022173467.1
1	CM024490.1	1745855	G	A	scaf77_1217103	15	38.237	NW_022173467.1
1	CM024490.1	1747383	A	T	scaf77_1215575	15	38.237	NW_022173467.1
1	CM024490.1	1747901	C	A	scaf77_1215057	15	38.237	NW_022173467.1
1	CM024490.1	1751346	G	A	scaf77_1211612	15	38.237	NW_022173467.1
1	CM024490.1	1756714	A	G	scaf77_1210154	15	37.823	NW_022173467.1
1	CM024490.1	1756715	T	A	scaf77_1210153	15	37.961	NW_022173467.1
1	CM024490.1	1756929	T	C	scaf77_1209939	15	38.237	NW_022173467.1
1	CM024490.1	1757198	G	T	scaf77_1209670	15	38.237	NW_022173467.1
1	CM024490.1	1760324	C	T	scaf77_1206550	15	38.237	NW_022173467.1
1	CM024490.1	1760672	C	T	scaf77_1206201	15	38.237	NW_022173467.1
1	CM024490.1	1761137	C	T	scaf77_1205736	15	38.237	NW_022173467.1
1	CM024490.1	1761204	G	A	scaf77_1205669	15	38.237	NW_022173467.1
1	CM024490.1	1761630	A	C	scaf77_1205244	15	38.237	NW_022173467.1
1	CM024490.1	1762667	G	A	scaf77_1204207	15	38.237	NW_022173467.1
1	CM024490.1	1764717	G	A	scaf77_1202157	15	38.237	NW_022173467.1
1	CM024490.1	1764833	G	T	scaf77_1202041	15	38.237	NW_022173467.1
1	CM024490.1	1765378	C	T	scaf77_1201496	15	38.237	NW_022173467.1
1	CM024490.1	1765735	C	T	scaf77_1201139	15	38.237	NW_022173467.1
1	CM024490.1	1765862	T	C	scaf77_1201012	15	38.237	NW_022173467.1
1	CM024490.1	1766298	C	A	scaf77_1200577	15	38.237	NW_022173467.1
1	CM024490.1	1766597	C	T	scaf77_1200278	15	23.41	NW_022173467.1
1	CM024490.1	1766965	A	T	scaf77_1199909	15	38.237	NW_022173467.1
1	CM024490.1	1766969	C	G	scaf77_1199905	15	38.237	NW_022173467.1
1	CM024490.1	1766970	A	C	scaf77_1199904	15	38.237	NW_022173467.1
1	CM024490.1	1767070	G	A	scaf77_1199805	15	38.237	NW_022173467.1
1	CM024490.1	1767186	T	G	scaf77_1199689	15	38.237	NW_022173467.1
1	CM024490.1	1767475	G	A	scaf77_1199400	15	23.41	NW_022173467.1
1	CM024490.1	1768179	G	T	scaf77_1198695	15	23.41	NW_022173467.1
1	CM024490.1	1768668	A	T	scaf77_1198206	15	38.237	NW_022173467.1
1	CM024490.1	1769283	G	T	scaf77_1197592	15	23.41	NW_022173467.1
1	CM024490.1	1769731	C	T	scaf77_1197144	15	23.41	NW_022173467.1
1	CM024490.1	1770885	C	G	scaf77_1195990	15	38.237	NW_022173467.1
1	CM024490.1	1771182	T	C	scaf77_1195685	15	38.237	NW_022173467.1
1	CM024490.1	1771833	A	C	scaf77_1195034	15	38.237	NW_022173467.1
1	CM024490.1	1772692	T	A	scaf77_1194175	15	23.41	NW_022173467.1
1	CM024490.1	1772793	A	C	scaf77_1194074	15	38.237	NW_022173467.1
1	CM024490.1	1772987	A	T	scaf77_1193880	15	23.41	NW_022173467.1
1	CM024490.1	1773363	T	A	scaf77_1193504	15	23.41	NW_022173467.1
1	CM024490.1	1773740	C	T	scaf77_1193127	15	38.237	NW_022173467.1
1	CM024490.1	1773886	T	A	scaf77_1192981	15	38.237	NW_022173467.1
1	CM024490.1	1779568	T	G	scaf77_1187308	15	38.237	NW_022173467.1
1	CM024490.1	1779647	G	T	scaf77_1187227	15	46.375	NW_022173467.1
1	CM024490.1	1780409	A	G	scaf77_1186464	15	38.789	NW_022173467.1
1	CM024490.1	1781924	G	A	scaf77_1184963	15	38.237	NW_022173467.1
1	CM024490.1	1782289	A	C	scaf77_1184598	15	46.375	NW_022173467.1
1	CM024490.1	1782321	C	T	scaf77_1184566	15	46.375	NW_022173467.1
1	CM024490.1	1782484	C	T	scaf77_1184403	15	23.41	NW_022173467.1
1	CM024490.1	1782541	G	T	scaf77_1184346	15	38.237	NW_022173467.1
1	CM024490.1	1782616	G	A	scaf77_1184271	15	38.237	NW_022173467.1
1	CM024490.1	1782915	A	C	scaf77_1183972	15	38.237	NW_022173467.1
1	CM024490.1	1784067	C	T	scaf77_1182821	15	38.789	NW_022173467.1
1	CM024490.1	1786738	C	T	scaf77_1180150	15	46.375	NW_022173467.1
1	CM024490.1	1787078	T	C	scaf77_1179810	15	46.375	NW_022173467.1
1	CM024490.1	1787161	T	C	scaf77_1179727	15	38.237	NW_022173467.1
1	CM024490.1	1787226	T	C	scaf77_1179662	15	38.237	NW_022173467.1
1	CM024490.1	1787980	T	C	scaf77_1178908	15	38.789	NW_022173467.1
1	CM024490.1	1789026	G	A	scaf77_1177862	15	38.237	NW_022173467.1
1	CM024490.1	1791189	G	A	scaf77_1175697	15	38.237	NW_022173467.1
1	CM024490.1	1791283	T	A	scaf77_1175603	15	38.237	NW_022173467.1
1	CM024490.1	1793444	G	A	scaf77_1173414	15	38.237	NW_022173467.1
1	CM024490.1	1797576	A	T	scaf77_1169284	15	38.237	NW_022173467.1
1	CM024490.1	1797657	A	C	scaf77_1169204	15	46.375	NW_022173467.1
1	CM024490.1	1797924	C	T	scaf77_1168937	15	38.237	NW_022173467.1
1	CM024490.1	1797937	C	T	scaf77_1168924	15	38.237	NW_022173467.1
1	CM024490.1	1797941	A	G	scaf77_1168920	15	38.237	NW_022173467.1
1	CM024490.1	1798045	G	A	scaf77_1168816	15	38.237	NW_022173467.1
1	CM024490.1	1798059	G	A	scaf77_1168802	15	38.237	NW_022173467.1
1	CM024490.1	1798071	T	C	scaf77_1168790	15	38.237	NW_022173467.1
1	CM024490.1	1798200	C	T	scaf77_1168661	15	38.237	NW_022173467.1
1	CM024490.1	1799221	T	C	scaf77_1167640	15	38.237	NW_022173467.1
1	CM024490.1	1799290	C	T	scaf77_1167571	15	38.237	NW_022173467.1
1	CM024490.1	1799913	G	A	scaf77_1166948	15	38.237	NW_022173467.1
1	CM024490.1	1799918	G	A	scaf77_1166943	15	38.237	NW_022173467.1
1	CM024490.1	1801244	G	A	scaf77_1165617	15	46.375	NW_022173467.1
1	CM024490.1	1801436	A	T	scaf77_1165425	15	38.237	NW_022173467.1
1	CM024490.1	1802216	T	A	scaf77_1164645	15	38.237	NW_022173467.1
1	CM024490.1	1803534	G	A	scaf77_1163319	15	46.375	NW_022173467.1
1	CM024490.1	1803774	A	G	scaf77_1163079	15	46.375	NW_022173467.1
[truncated: 990,341+ more rows]

## Sheet: Legend
SNP reference panel after lift over. Column “Markers” refers to the marker name from the linkage map. Marker names were constructed with the number of scaffold followed by an underscore and the physical position of the nucleotide within that scaffold according to the pikeperch draft assembly (GenBank accession: PRJNA561467). “Genetic positions” correspond to the sex-averaged linkage map. “NCBI Re…
